# Supplementary material for: Lineage-Specific Disruption of Hematopoiesis by Oxaliplatin: Mechanisms of Erythropoietin Resistance and Immune Suppression
Source: J Hematol Oncol Res. Author manuscript; Available in PMC 2026 Mar 22. (PMC13005433; doi:10.14302/issn.2372-6601.jhor-25-5944)
Supplement: Supplemental Table S1 [file NIHMS2154647-supplement-Supplemental_Table_S1.xlsx]

## Sheet: Effects oxaliplatin on bone mar
Gene	P value	FDR	Fold change	LS Mean Oxaliplatin	LS Mean Control
Gm6093	5.71e-26	1.73e-24	1051.34	312.77	0.3
C2cd4a	1.38e-20	2.85e-19	703.322	312.14	0.44
Retnla	6.98e-25	1.99e-23	484.324	417.5	0.86
Ccl8	4.09e-98	3.06e-95	467.399	2596.04	5.55
Lep	5.03e-17	7.49e-16	330.793	212.15	0.64
Adig	5.01e-14	5.69e-13	282.17	56.27	0.2
Tpsb2	2.27e-10	1.77e-09	229.052	45.68	0.2
Prrt4	2.63e-20	5.24e-19	186.032	159.63	0.86
Cidec	3.09e-34	1.56e-32	183.996	1990.59	10.82
Klhdc7a	3.18e-17	4.85e-16	156.029	171.32	1.1
Rnase2a	2.19e-12	2.13e-11	141.417	269.51	1.91
Cma1	1.69e-09	1.19e-08	138.582	41.23	0.3
Plin1	8.1e-24	2.17e-22	126.795	2442.59	19.26
A530016L24Rik	2.72e-29	1.05e-27	126.328	298.89	2.37
Fgf23	5.79e-32	2.53e-30	117.079	1329.12	11.35
Slc7a10	3.54e-17	5.36e-16	117.028	152.47	1.3
Tmem45b	9.66e-16	1.29e-14	114.168	338.26	2.96
Cdsn	4.3e-09	2.88e-08	110.708	49.13	0.44
Cfd	7.81e-28	2.69e-26	102.206	11459.8	112.12
Mcpt4	2.09e-07	1.12e-06	86.8269	38.53	0.44
Acvr1c	5.73e-13	5.95e-12	84.8194	261.71	3.09
Car3	1.62e-43	1.37e-41	83.9018	13575.9	161.81
Pck1	4.28e-25	1.23e-23	79.3247	309.55	3.9
Cdhr1	3.72e-08	2.2e-07	68.3696	59.91	0.88
Car4	3.03e-24	8.32e-23	67.8532	117.46	1.73
Cyp26b1	3.15e-44	2.82e-42	62.622	689.62	11.01
Cxcl13	2.18e-13	2.34e-12	57.0772	140.16	2.46
Rbp4	2.06e-25	6.06e-24	55.8298	282.11	5.05
Folr2	1.59e-33	7.61e-32	55.5425	264.99	4.77
Tmem179	1e-15	1.33e-14	54.8986	83.04	1.51
Klb	1.04e-13	1.15e-12	53.2644	93.12	1.75
Ccl12	3.35e-22	7.73e-21	52.9062	102.36	1.93
2610528A11Rik	1.62e-08	1.01e-07	51.1756	96.37	1.88
Ccl7	3.53e-15	4.43e-14	47.801	81.66	1.71
Mmp12	6.65e-15	8.16e-14	47.3983	629.35	13.28
Prss50	1.43e-32	6.41e-31	-45.7632	2.52	115.16
Comp	1.07e-18	1.83e-17	45.1643	1407.98	31.17
Ch25h	3.31e-14	3.82e-13	44.0976	57.32	1.3
Calml3	4.53e-34	2.28e-32	43.556	360.79	8.28
Adrb3	6.48e-14	7.27e-13	42.336	82.34	1.94
Lypd1	4.74e-18	7.72e-17	42.249	81.72	1.93
Ccn3	1.35e-09	9.64e-09	41.4806	45.7	1.1
Tac2	7.75e-28	2.68e-26	-37.6417	3.47	130.61
Hjv	9.64e-09	6.18e-08	36.1826	228.03	6.3
Gm6951	5.62e-10	4.21e-09	35.0599	54.25	1.55
Eda2r	2.13e-27	7.09e-26	33.6562	138.99	4.13
Aqp7	2.2e-24	6.07e-23	33.2803	275.98	8.29
Ankef1	6.68e-12	6.2e-11	32.3302	70.16	2.17
Myh7	1.04e-05	4.3e-05	31.3326	29.76	0.95
Cdo1	1.08e-37	6.87e-36	31.3179	769.49	24.57
Car5b	2.03e-35	1.1e-33	30.7365	503.21	16.37
Atp1a2	7.93e-29	2.97e-27	29.5966	653.51	22.08
Timp4	5.5e-22	1.25e-20	29.5616	517.93	17.52
Kcne4	1.35e-10	1.09e-09	29.1673	62.07	2.13
Plin4	1.97e-23	5.08e-22	28.1653	2860.69	101.57
Ednrb	7.24e-18	1.17e-16	27.5409	298.17	10.83
Anxa8	1.49e-10	1.19e-09	27.27	64.64	2.37
Aoc3	7.05e-32	3.06e-30	26.4465	1223.01	46.24
Ampd1	1.01e-08	6.46e-08	25.6116	39.22	1.53
Retn	5.8e-16	7.87e-15	25.5581	182.44	7.14
Cda	1.15e-19	2.14e-18	25.4159	89.01	3.5
Hcar1	3.29e-17	5.01e-16	24.6867	163.97	6.64
Tacr1	3.74e-27	1.23e-25	24.1436	78.31	3.24
Pnpla3	6.86e-12	6.36e-11	24.0517	67.81	2.82
Arxes2	5.49e-20	1.06e-18	23.7666	143.34	6.03
Glb1l2	2.74e-11	2.39e-10	23.3006	90.65	3.89
Scd1	4.94e-12	4.65e-11	22.7766	36055.5	1583.01
Adora1	3.02e-09	2.07e-08	21.5743	49.37	2.29
Clec10a	1.52e-41	1.22e-39	21.0755	3262.12	154.78
Cdkn1a	2.21e-126	2.7e-123	21.0636	2455.93	116.6
Sfrp2	8.07e-12	7.41e-11	20.9959	63.67	3.03
Gm47173	1.62e-19	2.99e-18	-19.3605	8.28	160.28
Ppp1r1a	1.19e-14	1.42e-13	18.7161	64.97	3.47
Myot	9.77e-06	4.05e-05	18.611	84.22	4.53
Lgals12	1.69e-12	1.66e-11	18.5166	117.41	6.34
Gm10371	9.31e-35	4.85e-33	-18.4281	7.61	140.2
Apol6	1.24e-11	1.12e-10	17.8612	170.52	9.55
Fam129c	8.14e-70	2.15e-67	-17.7756	45.05	800.78
Trgc1	2.33e-20	4.68e-19	17.6456	93.69	5.31
Scn3a	2.71e-11	2.36e-10	17.2996	100.28	5.8
Igfbp3	6.87e-11	5.72e-10	17.2854	2989.51	172.95
Rsad2	1.28e-226	8.59e-223	-17.1833	294.18	5054.94
Cav1	1.91e-24	5.3e-23	16.849	908.77	53.94
Pdzk1	4.52e-31	1.86e-29	-16.5913	8	132.73
Adgrg2	9.69e-28	3.3e-26	15.9528	158.23	9.92
Phlda3	1.8e-48	1.89e-46	15.6475	968.1	61.87
Chst10	3.2e-138	6.15e-135	-15.4337	35.46	547.31
Ghr	7.26e-59	1.11e-56	15.3827	2990.68	194.42
Fn3k	1.92e-36	1.12e-34	-15.2751	72.34	1104.98
Ppp1r3c	2.33e-31	9.81e-30	15.24	157.16	10.31
Sncg	6.34e-06	2.71e-05	15.1989	69.82	4.59
Slc6a20a	7.97e-39	5.58e-37	-14.8571	40.81	606.27
Sh3tc2	2.06e-49	2.29e-47	-14.6712	86.85	1274.16
Kcna2	1.33e-54	1.71e-52	-14.5612	24.24	352.91
Mylk2	0.00125	0.00351	14.371	84.99	5.91
Fmod	7.01e-38	4.55e-36	14.1371	173.44	12.27
Apln	3.77e-17	5.67e-16	13.9064	210.74	15.15
Gm16793	1.2e-65	2.73e-63	-13.8801	15.25	211.66
Sowaha	4.07e-130	6.08e-127	-13.7287	130.64	1793.46
Dnah11	5.82e-11	4.89e-10	13.5003	65.18	4.83
Actn3	8.27e-07	4.05e-06	13.2587	667.06	50.31
Myoz1	2.02e-06	9.39e-06	13.1632	99.95	7.59
Dab2	1.32e-56	1.75e-54	12.8735	4761.44	369.86
Nos2	0.000175	0.000578	12.8256	36.19	2.82
Casp12	1.51e-71	4.73e-69	12.6442	319.13	25.24
Gm47171	2.12e-23	5.45e-22	-12.578	15.08	189.67
Tmem182	6.07e-07	3.03e-06	12.5572	60.12	4.79
Scd3	3.75e-06	1.67e-05	12.4307	40.77	3.28
Col14a1	5.74e-35	3.04e-33	-12.3774	19.52	241.57
Ccdc80	1.59e-12	1.58e-11	12.1734	1473.55	121.05
Scrn1	2.53e-38	1.72e-36	11.8736	166.33	14.01
Ctse	4.64e-43	3.85e-41	-11.8586	907.3	10759.3
Adm	6.52e-09	4.26e-08	11.5661	96.24	8.32
Cacna1g	8.88e-82	4.12e-79	-11.5397	65.04	750.58
Spib	2.99e-89	1.75e-86	-11.476	142.31	1633.11
Pvalb	0.00281	0.0073	11.3878	221.01	19.41
Nnmt	9.16e-17	1.33e-15	11.138	139.54	12.53
Tmc3	1.34e-16	1.92e-15	-11.1021	7.87	87.39
Tcap	7.02e-06	2.98e-05	11.0954	93.8	8.45
Cbr2	9.13e-26	2.75e-24	11.0846	1067.39	96.3
Gfap	4.21e-77	1.57e-74	-11.0657	34.53	382.12
Klhl14	2.53e-16	3.55e-15	-11.0399	10.66	117.67
Atp2a1	4.73e-05	0.000174	10.8523	1555.74	143.36
Rag1	0.00819	0.0189	-10.7574	86.82	933.92
Mlxipl	1.59e-10	1.27e-09	10.6202	60.82	5.73
Cd300ld4	7.45e-10	5.49e-09	10.5116	113.97	10.84
Itga7	1.73e-16	2.46e-15	10.5031	181.63	17.29
Thrsp	5.79e-19	1.03e-17	10.4895	514.92	49.09
Ckm	0.00143	0.00396	10.4889	962.31	91.75
Gch1	5.45e-195	2.44e-191	-10.4651	162.93	1705.05
Pdk4	5.72e-63	1.15e-60	10.4589	294.42	28.15
Sod3	8.63e-20	1.64e-18	10.4439	513.87	49.2
Htra3	6.37e-23	1.58e-21	10.4182	482.4	46.3
1300017J02Rik	1.31e-141	2.93e-138	-10.4009	93.06	967.96
Mtarc1	4.83e-17	7.19e-16	10.3588	272.27	26.28
Hspb7	2.95e-06	1.34e-05	10.2398	49.22	4.81
Fcrla	5.9e-44	5.12e-42	-10.2008	61.88	631.21
Ighv1-53	5.93e-06	2.55e-05	10.1714	886.95	87.2
A930009A15Rik	6.46e-14	7.26e-13	10.1342	82.41	8.13
Sh2d4a	2.4e-22	5.61e-21	-10.1194	23.11	233.85
Hspb8	2.43e-15	3.1e-14	10.11	63.62	6.29
Myh1	0.0022	0.00587	10.0894	678.66	67.26
Chst3	8.45e-38	5.46e-36	-10.0863	123.83	1248.96
Rasd1	6.66e-13	6.87e-12	10.0655	100.04	9.94
Tnnt3	0.00083	0.00241	9.9507	554.82	55.76
Tnfrsf9	7.1e-19	1.25e-17	9.9503	131.52	13.22
Pkhd1l1	6.12e-49	6.58e-47	-9.8359	366.35	3603.4
Me1	9.54e-20	1.81e-18	9.8061	394.83	40.26
Trdn	0.000144	0.000484	9.8007	43.31	4.42
Shisa2	2.62e-17	4.01e-16	9.7688	109.21	11.18
Bpgm	1.45e-25	4.32e-24	-9.7669	982.4	9595.03
Rasl11a	6.79e-18	1.1e-16	9.7429	114.98	11.8
Rec114	1e-19	1.88e-18	-9.7231	15.78	153.42
Podxl	1.4e-47	1.4e-45	9.6388	1373.83	142.53
Npr3	5.55e-38	3.62e-36	9.5706	411.67	43.01
Col18a1	2.43e-26	7.55e-25	9.5594	802.57	83.96
Gm31452	7.33e-16	9.87e-15	-9.5467	12.24	116.88
Igf2	3.96e-21	8.51e-20	9.5055	1087.82	114.44
Ackr2	2.73e-23	6.91e-22	9.5028	120.89	12.72
Cdr2	6.46e-114	6.68e-111	-9.4813	560.29	5312.31
Fhdc1	2.41e-69	6.11e-67	-9.4806	405.54	3844.74
Nhlrc4	1.46e-59	2.37e-57	-9.4207	20.71	195.1
Adamts12	1.23e-19	2.3e-18	9.4125	311.07	33.05
Cacna1s	5.58e-06	2.41e-05	9.3482	107	11.45
Ldb3	1.67e-07	9.07e-07	9.343	109.11	11.68
Vpreb3	1.85e-05	7.32e-05	-9.3326	33.14	309.28
Acss3	1.1e-28	4.08e-27	9.2389	207.16	22.42
Cdh13	1.5e-06	7.1e-06	8.9652	85.87	9.58
Cstdc5	3.23e-11	2.8e-10	8.9142	158.59	17.79
Ypel4	1.43e-62	2.82e-60	-8.8086	254.67	2243.27
Ntrk2	2.86e-12	2.75e-11	8.7912	70.36	8
Kcnk3	2.43e-06	1.12e-05	8.7821	70.33	8.01
3425401B19Rik	1.1e-05	4.54e-05	8.7819	52.16	5.94
Cyp2f2	8.6e-11	7.07e-10	8.7772	407.34	46.41
F930017D23Rik	2.12e-67	5.29e-65	-8.7474	63.84	558.44
Btnl10	1.54e-35	8.45e-34	-8.7218	535.07	4666.73
Epb42	4.23e-50	4.86e-48	-8.6493	704.62	6094.41
Adamts15	3.48e-18	5.75e-17	8.6465	256.15	29.62
Reln	6.16e-20	1.18e-18	-8.6244	156.53	1349.98
Cpm	5.14e-30	2.04e-28	-8.6209	33.25	286.6
Mybpc1	0.00582	0.014	8.6118	101.95	11.84
Trabd2b	1.07e-20	2.22e-19	8.6046	253.91	29.51
Mmp2	4.3e-18	7.02e-17	8.6026	766.92	89.15
Cecr2	3.33e-40	2.55e-38	-8.5883	256.14	2199.82
Ppp1r3a	0.000939	0.00269	8.5724	46.49	5.42
Slc36a2	1.91e-17	2.97e-16	8.455	319.38	37.77
Ccdc24	1.01e-43	8.59e-42	-8.4534	29	245.18
Mageb16	7.42e-19	1.29e-17	-8.4085	24.28	204.18
Plagl1	2.04e-47	2.01e-45	8.389	1087.27	129.61
Dusp4	6.21e-58	9.17e-56	8.3862	493.35	58.83
Sparcl1	1.3e-12	1.3e-11	8.3002	321.11	38.69
Enpp2	1.8e-19	3.31e-18	8.2987	301.92	36.38
Myl1	0.00269	0.00702	8.2911	216.74	26.14
Slc30a10	6.15e-30	2.42e-28	-8.2637	34.81	287.69
Disp2	1.11e-10	9.02e-10	8.238	94.72	11.5
Acta1	0.00378	0.00952	8.223	1525.12	185.47
Gm32051	1.08e-24	3.06e-23	8.2178	195.1	23.74
Pkd1l1	9.38e-22	2.11e-20	-8.2151	10.54	86.58
Apoc1	8.9e-09	5.72e-08	8.2149	86.17	10.49
Lpl	6.39e-42	5.17e-40	8.1579	12524.9	1535.3
A730036I17Rik	1.93e-21	4.24e-20	-8.1493	19.74	160.87
Dpf3	9.75e-34	4.71e-32	-8.0802	26.66	215.41
Gm14198	4.27e-44	3.75e-42	-8.0725	35.97	290.38
Gm19434	3.74e-17	5.64e-16	-8.0689	17.3	139.63
Isg15	1.13e-56	1.52e-54	-8.0161	68.89	552.22
Acer2	4.77e-29	1.8e-27	8.0098	536.59	66.99
Cd72	3.94e-39	2.83e-37	-8.0048	63.69	509.81
Myl4	1.26e-28	4.59e-27	-7.9987	24.64	197.09
Adamtsl1	4.78e-11	4.05e-10	7.9926	109.55	13.71
Tspan8	3.86e-29	1.47e-27	-7.9772	58.84	469.41
Slc12a3	3.32e-32	1.46e-30	-7.93	17.3	137.16
Tyro3	1.38e-09	9.85e-09	7.9182	91.61	11.57
Rhd	5.26e-33	2.42e-31	-7.9098	490.22	3877.58
Fndc1	2.55e-23	6.49e-22	7.8959	342.93	43.43
Gm18087	2.88e-15	3.65e-14	-7.8343	25.96	203.4
Gprc5c	3.35e-38	2.23e-36	7.7938	425.01	54.53
Rspo3	7.27e-17	1.07e-15	7.7183	179.09	23.2
Timd4	3.88e-10	2.96e-09	-7.7182	12.13	93.59
Pak6	4.02e-21	8.63e-20	7.7023	125.81	16.33
Actn2	2.33e-06	1.07e-05	7.6968	55.19	7.17
Arhgdig	2.09e-10	1.64e-09	7.6827	83.35	10.85
Ccdc92b	3.61e-62	6.83e-60	-7.6513	136.41	1043.7
Hbq1b	5.73e-49	6.22e-47	-7.6512	61.71	472.17
Myh4	0.00896	0.0204	7.6339	2298.98	301.15
D630044L22Rik	9.5e-22	2.13e-20	-7.6293	15.72	119.92
Gpt2	4.68e-38	3.07e-36	7.619	336.7	44.19
Aqp1	9.98e-40	7.37e-38	-7.6095	1836.85	13977.5
Olfr419	8.49e-23	2.07e-21	-7.5904	15.43	117.12
Igkv6-17	0.000823	0.00239	7.573	442.77	58.47
Spta1	4.36e-76	1.5e-73	-7.5688	1570.53	11887
Cxcl9	4.85e-18	7.89e-17	7.4859	776.25	103.7
Gm43864	3.38e-20	6.69e-19	-7.4544	84.45	629.51
Tmcc2	6.72e-71	1.97e-68	-7.432	2737.51	20345.2
Ccl2	4.25e-09	2.85e-08	7.4236	53.27	7.18
Slc4a1	1.07e-73	3.61e-71	-7.3979	11036	81643.4
Tnnc2	0.0118	0.026	7.3108	221.59	30.31
Fabp4	1.13e-27	3.81e-26	7.3012	8880.58	1216.31
Col15a1	0.000109	0.000375	7.2963	260.28	35.67
Trim10	6.23e-43	5.14e-41	-7.2837	772.05	5623.42
Erfe	1.31e-24	3.69e-23	7.2825	457.94	62.88
Phyhip	1.57e-38	1.08e-36	-7.2812	120.7	878.84
Alas2	9.55e-32	4.1e-30	-7.2791	3342.7	24331.8
Mboat2	1.05e-28	3.91e-27	-7.2769	82.88	603.1
Adam33	6.73e-27	2.18e-25	-7.2144	22.3	160.86
Ccn1	9.66e-17	1.4e-15	7.2026	410.57	57
Adipoq	8.37e-19	1.45e-17	7.1879	2983.09	415.02
Prlr	1.5e-11	1.34e-10	7.1279	77.23	10.83
A530020G20Rik	7.41e-07	3.66e-06	7.1221	48.96	6.87
Gm37527	2.19e-71	6.53e-69	-7.122	93.4	665.17
Bach2	1.52e-51	1.78e-49	-7.1185	242.52	1726.41
Kcnt1	9.86e-05	0.000343	7.1184	156.08	21.93
Sypl2	0.00121	0.0034	7.1093	26.89	3.78
1810059H22Rik	7.49e-08	4.28e-07	-7.0962	12.77	90.6
Pax5	8.81e-33	4e-31	-7.0732	279.6	1977.68
Sox6	2.27e-57	3.22e-55	-7.0666	765.64	5410.52
Nxpe2	1.15e-28	4.22e-27	-7.0649	542.22	3830.74
Prrg3	1.29e-12	1.29e-11	7.064	107.38	15.2
Palmd	3.22e-13	3.4e-12	7.0549	126.83	17.98
Tent5c	7.59e-27	2.45e-25	-7.0278	3170.42	22281
Gypa	1.15e-28	4.22e-27	-7.0222	1187.32	8337.62
Siglech	8.62e-64	1.87e-61	-6.948	66.89	464.74
Nckap5	1.83e-12	1.79e-11	6.9408	81.57	11.75
Col4a1	3.49e-24	9.53e-23	6.9333	8082.32	1165.72
Xpo7	2.19e-233	2.95e-229	-6.931	2162.32	14987.1
Apcdd1	8.37e-32	3.62e-30	6.8891	499.02	72.44
Kel	2.85e-61	5.1e-59	-6.8819	422.02	2904.28
Slc6a9	1.03e-51	1.21e-49	-6.8763	334.43	2299.66
Slfn14	3.98e-129	5.36e-126	-6.8462	356.54	2440.96
Syt9	1.63e-09	1.14e-08	6.8382	66.76	9.76
Zmat3	9.87e-104	8.85e-101	6.8339	1498.86	219.33
Ms4a8a	1.09e-07	6.09e-07	6.8326	250.12	36.61
Eef1a2	8.14e-06	3.42e-05	6.8288	100.05	14.65
Tiaf2	4.9e-16	6.68e-15	-6.8191	18.29	124.69
Tmem37	7.88e-28	2.71e-26	6.812	270.2	39.67
Mrap	3.71e-33	1.73e-31	6.8012	336.66	49.5
Des	3.35e-08	2e-07	6.7246	423.4	62.96
Adhfe1	4.07e-14	4.65e-13	6.7244	194.35	28.9
Podn	1.32e-22	3.18e-21	6.7053	573.85	85.58
Gm15816	9.36e-28	3.19e-26	-6.7013	40.34	270.32
Snca	1.36e-90	8.7e-88	-6.678	542.25	3621.15
Hbb-bs	1e-24	2.83e-23	-6.6672	64504.2	430061
Gm45890	1.4e-22	3.34e-21	-6.6355	26.93	178.71
B230362B09Rik	1.35e-09	9.64e-09	-6.6327	14.38	95.4
Rerg	8.54e-08	4.84e-07	6.5869	69.26	10.52
Tspo2	1.57e-64	3.51e-62	-6.5832	305.29	2009.76
Fah	6.98e-23	1.72e-21	6.5777	275.92	41.95
Blk	2.78e-30	1.11e-28	-6.5644	50.88	334.02
Fam220a	1.19e-58	1.79e-56	-6.553	534.43	3502.15
Adra2a	3.89e-36	2.2e-34	6.5068	803.86	123.54
Ces2e	2.85e-17	4.35e-16	6.4923	98.9	15.23
Wnt4	4.23e-11	3.61e-10	6.4845	443.54	68.4
Gpd1	1.4e-18	2.38e-17	6.4797	2638.96	407.26
Gm867	4.67e-35	2.49e-33	-6.4348	75.2	483.92
Trf	5.84e-24	1.57e-22	6.4257	17917.6	2788.45
Gm34481	5.12e-13	5.35e-12	-6.4109	21.72	139.27
Col4a2	6.88e-19	1.21e-17	6.3973	5787.9	904.75
Ak1	3.6e-31	1.5e-29	6.3934	501.1	78.38
Gm48335	2.22e-09	1.53e-08	-6.3884	14.55	92.96
Sfrp1	3.9e-44	3.45e-42	6.3877	481.28	75.35
Samd11	3.41e-78	1.35e-75	-6.32	206.19	1303.09
Hba-a1	2.7e-24	7.42e-23	-6.3089	59432.7	374956
Rapgefl1	3.03e-14	3.49e-13	-6.2866	18.56	116.7
Pkia	1.64e-07	8.92e-07	6.2787	40.94	6.52
Cd19	1.97e-49	2.21e-47	-6.2605	147.41	922.89
Trarg1	1.91e-08	1.18e-07	6.2098	317.15	51.07
Ighv7-3	3.51e-06	1.57e-05	6.1999	266.43	42.97
Jph2	1.75e-05	6.98e-05	6.1961	52.79	8.52
Hba-a2	1.71e-18	2.89e-17	-6.1759	54642.4	337468
Mylk3	7.33e-66	1.7e-63	-6.1585	172.96	1065.17
Hmcn2	1.18e-12	1.18e-11	6.1182	68.15	11.14
Ms4a1	2.81e-21	6.09e-20	-6.116	84.82	518.75
Inhbb	2.63e-21	5.72e-20	6.0836	331.4	54.47
Tfdp2	2.49e-168	8.38e-165	-6.0286	1174.6	7081.18
Slc25a21	2.15e-20	4.35e-19	-6.0183	97.32	585.67
A2m	3.28e-12	3.13e-11	-6.0071	15.89	95.43
Serpina3g	2.07e-70	5.71e-68	5.9801	2147.25	359.06
Acsl6	2.78e-16	3.9e-15	-5.9753	16.42	98.1
Svep1	9.97e-27	3.2e-25	5.9502	2660.12	447.06
Gm37240	1.03e-11	9.4e-11	5.9448	96.12	16.17
Mark1	3e-33	1.42e-31	5.9409	525.47	88.45
Smoc1	1.14e-24	3.22e-23	5.9351	889.48	149.87
Pdzrn4	3.7e-18	6.1e-17	5.9313	142.07	23.95
Tmem108	4.98e-08	2.91e-07	-5.9303	14.89	88.27
Art4	2.78e-35	1.5e-33	-5.927	132.97	788.12
Angptl4	2.47e-23	6.31e-22	5.9229	1030.98	174.07
Hoxb2	2.39e-07	1.27e-06	5.9108	54.26	9.18
Vash1	2.35e-59	3.68e-57	5.8982	687.57	116.57
Kcnj10	1.44e-66	3.47e-64	-5.8795	124.42	731.5
Frmd5	4.34e-17	6.5e-16	5.8256	146.19	25.09
Slc43a1	5.41e-37	3.29e-35	-5.8242	688.49	4009.88
Tnni2	5.2e-07	2.63e-06	5.8212	329.53	56.61
Gm20236	3.13e-19	5.64e-18	-5.8204	169.25	985.11
Gm37094	3.13e-19	5.64e-18	-5.8204	169.25	985.11
Slc5a3	4.11e-28	1.45e-26	5.8048	2192.8	377.76
Wnt5a	1.99e-07	1.07e-06	5.7847	77.52	13.4
Xirp2	0.0161	0.0343	5.7673	217.91	37.78
Art3	7.27e-10	5.36e-09	5.7464	92.68	16.13
Tmod1	5.5e-47	5.25e-45	-5.7107	295.4	1686.93
Rarres2	7.4e-19	1.29e-17	5.7054	484.41	84.9
Gnai1	2.03e-27	6.77e-26	5.7014	302.41	53.04
Prss23	7.24e-29	2.72e-27	5.6856	323.11	56.83
Col6a3	8.29e-08	4.72e-07	5.6578	3004.44	531.03
Gm49159	1.97e-16	2.78e-15	-5.6573	16.08	90.94
Isg20	5.67e-56	7.47e-54	-5.6377	580.1	3270.41
Gm15774	5.5e-36	3.08e-34	-5.6342	34.04	191.78
Slc38a5	6.17e-28	2.14e-26	-5.6306	272.65	1535.17
Fcmr	1.16e-16	1.68e-15	-5.6282	82.45	464.07
Aldh1a7	5.07e-10	3.83e-09	-5.6267	49.91	280.81
Cish	1.01e-51	1.21e-49	5.6202	873.94	155.5
Tspan33	5.32e-28	1.86e-26	-5.5994	983.62	5507.69
Egr2	1.09e-31	4.65e-30	5.5799	216.37	38.78
Snx22	2.49e-41	1.97e-39	-5.5574	172.73	959.93
Neb	0.000391	0.0012	5.5428	954.37	172.18
Iigp1	1.19e-16	1.72e-15	5.5385	1109.11	200.26
Npas2	1.62e-21	3.59e-20	5.5301	101.87	18.42
Ube2l6	6.78e-53	8.22e-51	-5.5102	1124.11	6194.11
Myom2	0.000812	0.00236	5.4904	59.74	10.88
Adcyap1r1	1.73e-14	2.04e-13	5.4788	402.37	73.44
Slc27a1	2.48e-15	3.17e-14	5.4707	1066.98	195.04
Nkd1	3.72e-13	3.91e-12	5.4557	65.04	11.92
Dhrs11	6.43e-83	3.09e-80	-5.429	565.34	3069.19
Kcnj15	4.95e-08	2.9e-07	5.4285	105.85	19.5
Flnc	9.42e-13	9.53e-12	5.4277	155.7	28.69
Pdzrn3	2.87e-18	4.78e-17	5.4054	179.29	33.17
Piezo2	2.01e-05	7.94e-05	5.393	44.57	8.26
Garem1	5.43e-51	6.29e-49	-5.32	125.27	666.45
Klhl13	4.08e-14	4.67e-13	5.3061	125.69	23.69
Igfbp2	6.59e-11	5.51e-10	5.297	147.6	27.87
Mest	2.01e-14	2.36e-13	5.2897	362.94	68.61
Ermap	6.35e-23	1.57e-21	-5.2799	2016.33	10646
5730488B01Rik	2.43e-09	1.67e-08	-5.2531	31.31	164.5
Gm29438	3.93e-16	5.44e-15	-5.2442	81.94	429.71
Slc1a4	3.47e-28	1.22e-26	5.228	280.28	53.61
Clec4n	2.66e-21	5.78e-20	5.2235	401.77	76.92
Fam117a	1.13e-125	1.26e-122	-5.2058	1374.37	7154.66
Tspan12	1.51e-11	1.34e-10	5.1997	156.86	30.17
Tnxb	2.27e-06	1.04e-05	5.1825	57.76	11.15
Tmem26	1.51e-29	5.8e-28	-5.1688	58.49	302.35
Echdc2	2.48e-11	2.17e-10	5.151	67.03	13.01
Gm30211	6.25e-14	7.03e-13	-5.1496	27.44	141.3
Tnfsf11	5.27e-13	5.5e-12	5.1247	78.34	15.29
Mybpc2	2.06e-06	9.54e-06	5.1185	275.65	53.85
Fst	2.16e-30	8.67e-29	5.1182	415.05	81.09
Sele	1.95e-11	1.72e-10	-5.1018	43.11	219.94
Arl5c	4.59e-34	2.3e-32	-5.1011	55.91	285.19
Ly6d	3.74e-61	6.62e-59	-5.077	102.88	522.33
Adamts4	1.36e-10	1.1e-09	5.0626	136.73	27.01
Fzd1	1.58e-28	5.74e-27	5.062	850.29	167.98
Cd79a	3.35e-38	2.23e-36	-5.06	342.48	1732.94
Tdrp	5.01e-08	2.92e-07	5.0566	69.13	13.67
Nrap	6.11e-08	3.53e-07	5.031	178.72	35.52
Btrc	2.4e-100	1.9e-97	-5.0078	440.88	2207.87
Sh3yl1	4.55e-39	3.24e-37	-5.0077	38.38	192.21
Susd4	6.55e-11	5.48e-10	4.9924	76.41	15.3
Dpep2	1.01e-06	4.91e-06	4.9903	168.23	33.71
Efs	1.93e-10	1.52e-09	4.9752	118.44	23.81
Il2ra	3.76e-12	3.57e-11	-4.9636	26.17	129.9
Slc25a37	3.65e-89	2.04e-86	-4.9374	6664.63	32906.2
Pcdh17	5.47e-11	4.61e-10	4.9333	86.17	17.47
Ppp1r15a	3.16e-62	6.08e-60	-4.9206	1265.8	6228.44
Akr1b8	2.33e-10	1.82e-09	4.9079	139.31	28.38
Mrps6	2.24e-32	9.93e-31	4.904	538.66	109.84
Spry4	3.69e-17	5.57e-16	4.8989	309.31	63.14
Gm43581	2.87e-29	1.1e-27	-4.8953	41.1	201.2
Serpina3f	1.89e-28	6.85e-27	4.8831	612.61	125.46
Pi15	2.92e-10	2.25e-09	4.8781	86.9	17.81
Igkv1-110	0.000473	0.00143	4.8709	1024.27	210.28
Pxdn	1.06e-11	9.62e-11	4.8614	753.97	155.09
Fn3krp	2.3e-25	6.71e-24	-4.8591	384.33	1867.47
Kctd14	5.26e-29	1.98e-27	-4.8401	61.72	298.74
Ttn	0.00449	0.0111	4.8316	6206.53	1284.58
Hemgn	5.47e-15	6.76e-14	-4.8257	1636.2	7895.89
Bnip3	2.23e-39	1.63e-37	4.8245	601.42	124.66
Rhod	1.78e-09	1.25e-08	4.8229	65.31	13.54
Wfdc17	2.36e-18	3.94e-17	4.7976	761.59	158.74
Ube2d2b	6.25e-12	5.83e-11	-4.7887	27.57	132
Ighv2-3	0.000778	0.00227	4.7825	83.45	17.45
Cdh1	1.68e-23	4.39e-22	-4.7762	38.46	183.71
Slit2	4.91e-10	3.71e-09	4.7666	556.71	116.79
Cd79b	6.34e-35	3.34e-33	-4.7559	207.51	986.89
Gpihbp1	1.21e-15	1.6e-14	4.7536	240.7	50.63
Prune2	3.81e-41	3e-39	4.7532	996.8	209.71
Rnase4	1.41e-21	3.13e-20	4.7443	1392.51	293.51
Lingo1	4.97e-06	2.16e-05	4.7394	54.93	11.59
Nid2	5.24e-12	4.9e-11	4.727	764.32	161.69
Gm31748	8.59e-17	1.25e-15	-4.7102	40.05	188.62
5430401H09Rik	1.06e-36	6.35e-35	-4.7038	159.09	748.33
Gm37847	8.37e-17	1.22e-15	-4.6978	40.05	188.13
Abcg4	7.23e-13	7.4e-12	-4.6902	353.93	1660.01
Apol11a	3.47e-20	6.84e-19	-4.6899	99.64	467.3
Ehd2	1.44e-14	1.7e-13	4.6764	2474.44	529.13
F2r	3.18e-90	1.94e-87	4.672	2915.28	623.99
Stard10	2.55e-17	3.92e-16	-4.6575	399.61	1861.19
Ifi214	1.93e-19	3.53e-18	-4.649	18.95	88.09
Dmtn	2.38e-26	7.4e-25	-4.6303	1727.92	8000.83
Ank1	5.4e-30	2.13e-28	-4.629	4130.94	19122.2
H3c14	6.68e-10	4.96e-09	-4.6259	382.04	1767.31
Suox	3.07e-33	1.44e-31	-4.623	124.2	574.18
Stfa1	3.84e-06	1.71e-05	4.615	128.06	27.75
Gm43592	1.35e-08	8.43e-08	-4.6129	23.99	110.67
Gask1b	9.91e-21	2.08e-19	4.5862	419.7	91.51
Cav2	3.02e-09	2.07e-08	4.5846	216.79	47.29
Ppm1l	4.29e-54	5.39e-52	-4.5805	253.53	1161.3
Tubb3	1.69e-07	9.19e-07	4.5749	78.54	17.17
Rgs16	7.98e-15	9.71e-14	4.5719	107.17	23.44
Socs2	7.54e-37	4.55e-35	4.5504	421.17	92.56
Padi3	1.95e-12	1.91e-11	4.5374	61.74	13.61
Gulp1	7.88e-13	8.04e-12	4.5219	91.28	20.19
Bcam	2.27e-15	2.9e-14	4.5202	226.75	50.16
Rgma	2.75e-15	3.49e-14	4.5181	136.42	30.19
Gm10603	5.92e-64	1.3e-61	-4.5035	91.31	411.2
Agtr1a	3.55e-17	5.36e-16	-4.4988	94.33	424.37
Kctd15	3.26e-08	1.95e-07	4.4926	66.63	14.83
Irs1	1.16e-22	2.8e-21	4.4912	1316.2	293.06
Kcnf1	2.88e-17	4.39e-16	4.4736	318.85	71.27
Gm43413	5.67e-13	5.89e-12	-4.4515	27.67	123.16
Fcer2a	1.86e-12	1.82e-11	-4.4475	76.92	342.09
Redrum	1.05e-10	8.55e-10	-4.447	97.79	434.87
Gm9316	1.09e-09	7.91e-09	-4.4354	47.84	212.17
Gm37915	2.47e-11	2.16e-10	-4.4326	29.07	128.87
Ugt8a	2.54e-17	3.91e-16	4.4265	107.47	24.28
Ajm1	4.29e-15	5.36e-14	-4.4227	22.63	100.09
Fam71e2	3.84e-20	7.53e-19	-4.4152	101.52	448.22
Bsdc1	1.03e-108	9.86e-106	-4.4109	1058.11	4667.17
Rph3al	2.22e-31	9.34e-30	-4.4008	34.47	151.7
Dyrk3	8.3e-34	4.08e-32	-4.3983	215.65	948.51
Serpina3n	1.31e-30	5.33e-29	4.3916	1229.82	280.04
AW011738	1.66e-59	2.63e-57	-4.3902	130.16	571.42
Lox	1.1e-25	3.29e-24	4.3901	1448.19	329.87
Prg3	9.07e-27	2.92e-25	-4.3869	207.61	910.75
Acmsd	1.78e-15	2.31e-14	-4.3859	37.17	163.02
Cryab	1.39e-09	9.89e-09	4.3816	61.59	14.06
Fam234b	2.7e-36	1.56e-34	-4.3813	421.87	1848.33
Procr	5.29e-05	0.000193	4.3733	45.54	10.41
Prss34	8.48e-08	4.81e-07	-4.3726	317.61	1388.78
Shisa4	6.18e-14	6.97e-13	4.3384	84.91	19.57
Emp1	7.44e-20	1.42e-18	4.3357	1446.72	333.68
Hbb-bt	6.1e-19	1.08e-17	-4.3235	14728.7	63679.6
C4b	1.19e-22	2.86e-21	4.3205	6298.37	1457.77
H2bu2	4.67e-12	4.4e-11	-4.3137	626.73	2703.53
Fech	3.91e-61	6.83e-59	-4.2929	4118.63	17680.8
Igkv2-137	0.000128	0.000435	4.2839	201.23	46.97
Rapsn	4.02e-11	3.45e-10	4.272	125.32	29.34
Spsb1	7.92e-23	1.94e-21	4.2706	307.11	71.91
4933426K07Rik	1.75e-10	1.39e-09	-4.2672	31.42	134.07
Ccr3	1.16e-31	4.95e-30	-4.2632	114.8	489.4
Steap4	2.39e-22	5.6e-21	4.2621	1312.46	307.94
Ndrg2	1.62e-25	4.8e-24	4.262	653.52	153.34
Adamtsl3	5.44e-15	6.73e-14	4.2509	301.5	70.93
Ighv14-3	0.00854	0.0196	4.2453	246.11	57.97
Marchf3	6.88e-77	2.5e-74	-4.2301	289.39	1224.16
Sult1a1	1.27e-18	2.18e-17	4.2214	672.66	159.34
Ccr9	7.95e-33	3.63e-31	-4.2207	52.42	221.25
Nol3	3.17e-07	1.66e-06	4.2186	72.11	17.09
Cd248	4.52e-16	6.21e-15	4.2166	145.23	34.44
Uros	7.81e-15	9.52e-14	-4.2166	316.4	1334.13
Rasgrf2	1.07e-17	1.7e-16	4.2124	323.72	76.85
Gm49588	8.03e-16	1.08e-14	-4.1937	31.15	130.65
Plk2	2.43e-16	3.43e-15	4.1748	314.24	75.27
Pdzk1ip1	6.67e-32	2.9e-30	-4.1697	292.3	1218.78
Creb5	2.39e-10	1.86e-09	4.1555	75.8	18.24
Arhgap29	7.51e-16	1.01e-14	4.1537	847.42	204.02
Errfi1	6.12e-14	6.91e-13	4.1529	946.25	227.85
Igfals	6.29e-05	0.000227	4.1266	55.94	13.56
Pigq	2.16e-37	1.34e-35	-4.1075	1957.51	8040.53
Abcb10	1.02e-38	7.08e-37	-4.1039	1638.91	6725.99
Ranbp10	4.89e-81	2.12e-78	-4.1004	2425.33	9944.85
Aldh1l1	4.25e-20	8.31e-19	4.092	374.82	91.6
Sppl2b	6.78e-79	2.85e-76	-4.0912	670.22	2742.03
Cdc25b	8.72e-32	3.76e-30	-4.0768	1399.37	5704.97
Adamts9	3.49e-09	2.35e-08	4.0761	555.6	136.31
Gm16278	1.4e-27	4.71e-26	-4.0648	84.9	345.1
Cygb	3.01e-26	9.32e-25	4.0547	372.8	91.94
Ephx2	3.77e-13	3.96e-12	4.0295	167.9	41.67
Ankrd61	2.23e-14	2.6e-13	-4.0216	62.11	249.76
Spry1	1.26e-37	7.97e-36	4.0178	1259.99	313.6
Gm47503	5.73e-07	2.88e-06	-4.0062	29.32	117.45
Serpinb8	9.8e-09	6.27e-08	4.0044	82.88	20.7
Lipe	3.39e-14	3.91e-13	4.0021	2171.1	542.49
Cacna1e	1.32e-13	1.44e-12	-4.0003	193.79	775.23
Oas3	3.98e-29	1.51e-27	-3.9971	457.16	1827.29
Car1	2.86e-22	6.64e-21	-3.9923	924.79	3692.01
Gm4951	7.14e-19	1.25e-17	3.9868	345.55	86.67
Iglv3	2.83e-12	2.72e-11	-3.9845	19.93	79.42
Cmya5	2.62e-07	1.39e-06	3.9817	359.97	90.41
6030468B19Rik	3.14e-20	6.21e-19	-3.9787	61.15	243.29
Fzd4	8.83e-16	1.18e-14	3.9714	1017.98	256.33
Adgrl3	4.4e-06	1.93e-05	3.9677	64.61	16.28
Mt2	1.15e-20	2.38e-19	3.9567	751.98	190.05
Tnfrsf10b	9.89e-12	9.01e-11	3.9565	118.47	29.94
Lamb1	1.17e-17	1.85e-16	3.9426	1124.74	285.28
Grhl1	9.11e-06	3.79e-05	3.9364	60.96	15.49
Radx	6.11e-07	3.06e-06	3.9346	60.1	15.28
Ccnd2	9.65e-48	9.68e-46	3.9324	7600.41	1932.78
Klhl31	5.35e-06	2.31e-05	3.932	94.42	24.01
Ehd3	1.57e-25	4.66e-24	3.9298	2593.18	659.88
2510009E07Rik	1.33e-69	3.44e-67	3.9296	741.05	188.58
Mcam	4.75e-10	3.6e-09	3.9268	558.82	142.31
Spire1	1.85e-25	5.47e-24	-3.9192	759.71	2977.45
Scara3	5.18e-23	1.29e-21	3.9188	971.01	247.78
Ston1	1.24e-17	1.97e-16	3.9143	381.22	97.39
Cd300ld5	7.12e-08	4.08e-07	3.9125	322.41	82.41
Gm37368	9.45e-07	4.6e-06	-3.9077	31.85	124.45
Prelp	6.82e-22	1.54e-20	3.9029	1950.42	499.73
Ppic	2.16e-21	4.73e-20	3.8921	582.21	149.59
Ikzf3	3.1e-18	5.14e-17	-3.8883	319.59	1242.68
Lancl3	4.68e-09	3.12e-08	3.887	91.29	23.48
Ehf	5.24e-05	0.000192	3.8847	44.94	11.57
Tspan18	7.3e-17	1.07e-15	3.8826	261.67	67.4
Wwtr1	1.89e-16	2.68e-15	3.8737	520.16	134.28
Zdhhc14	9.42e-44	8.07e-42	-3.8718	228.97	886.54
Igkv2-109	2.18e-05	8.54e-05	3.8694	151.97	39.27
Aff3	4.27e-27	1.4e-25	-3.8646	246.22	951.56
Serpina3b	8.11e-19	1.4e-17	3.8633	465.93	120.6
Azin2	2.51e-16	3.52e-15	3.862	131.45	34.04
Eml1	2.48e-11	2.17e-10	3.8537	104.74	27.18
Dlc1	2.59e-28	9.24e-27	3.8462	2398.95	623.72
Ccl6	1.39e-10	1.12e-09	3.837	8763.22	2283.88
Thbs2	4.73e-19	8.47e-18	3.8319	517.7	135.1
Fhl2	1.99e-22	4.69e-21	3.8258	404.97	105.85
AU022793	1.43e-08	8.94e-08	3.8207	76.63	20.06
Shtn1	2.59e-33	1.23e-31	3.8201	522.38	136.75
Ighv1-58	0.016	0.0341	3.819	95.94	25.12
Fmo1	1.68e-13	1.82e-12	3.8069	852.42	223.92
Il7	6.84e-08	3.93e-07	3.8009	134.94	35.5
Ryr1	9.02e-07	4.4e-06	3.7986	491.24	129.32
Ighv1-34	6.18e-06	2.65e-05	3.7962	195.08	51.39
Jakmip1	8.92e-24	2.37e-22	-3.7958	75.85	287.92
Morc4	1.65e-08	1.02e-07	3.7945	138	36.37
Abhd6	1.25e-06	5.95e-06	3.7944	63.73	16.8
AK157302	7.21e-27	2.33e-25	-3.7916	82.96	314.56
Slc22a4	6.55e-39	4.64e-37	-3.7911	165.46	627.26
Dagla	9.94e-08	5.58e-07	3.7887	66.23	17.48
A930006K02Rik	4.22e-24	1.15e-22	-3.7833	38.05	143.96
Otub2	1.12e-22	2.71e-21	-3.7782	160.82	607.6
Vcan	0.00278	0.00723	3.7782	1712.97	453.38
Mamdc2	0.000426	0.0013	3.7763	37.04	9.81
Specc1	2.84e-143	7.64e-140	-3.7756	2185.09	8249.92
Adam11	3.21e-11	2.78e-10	-3.7737	27.54	103.92
Trak2	8.69e-78	3.34e-75	-3.7736	3564.93	13452.5
F830016B08Rik	9.02e-12	8.24e-11	3.7657	238.46	63.32
Tgfb2	0.000136	0.000459	3.7639	55.57	14.76
Gm20161	1.4e-20	2.89e-19	-3.7616	132.98	500.22
Hs3st3b1	1.11e-12	1.12e-11	3.7608	302.27	80.37
Icam4	2.87e-11	2.5e-10	-3.7575	131.12	492.69
Flrt3	3.38e-07	1.76e-06	3.7522	72.4	19.3
C1qtnf6	1.09e-23	2.87e-22	3.75	376.09	100.29
Parva	1.39e-18	2.36e-17	3.7449	624.81	166.84
Vopp1	4.93e-70	1.33e-67	-3.7443	567.59	2125.24
Zfp503	1.71e-09	1.2e-08	3.7435	279.93	74.78
Cspg4	7.3e-05	0.00026	3.743	93.59	25
Mxd3	1.02e-78	4.15e-76	-3.7427	215.31	805.83
Ptdss2	1.05e-19	1.97e-18	-3.7406	608.18	2274.96
H19	5.65e-05	0.000205	3.7327	98.54	26.4
Mycn	1.74e-19	3.2e-18	3.7271	290.67	77.99
Rhag	2.43e-18	4.05e-17	-3.7254	676.45	2520.03
Ptx3	2.78e-25	8.04e-24	3.7173	321.14	86.39
Hagh	1.65e-41	1.32e-39	-3.7168	440.02	1635.44
Afmid	1.85e-40	1.42e-38	-3.7059	142.6	528.45
Mfhas1	6.69e-62	1.23e-59	-3.7026	788.34	2918.91
Tgfa	4.57e-08	2.68e-07	3.7022	75.34	20.35
H2-Ob	7.49e-14	8.37e-13	-3.697	118.61	438.5
Scn1b	3.59e-13	3.78e-12	3.6936	436.19	118.09
Fat1	4.96e-15	6.15e-14	3.6913	3733.12	1011.33
Isca1	8.97e-47	8.49e-45	-3.685	1663.56	6130.2
Gm37795	9.85e-07	4.78e-06	3.6817	81.75	22.2
Eldr	2.22e-25	6.48e-24	-3.6787	40.49	148.97
Il17rc	2.08e-08	1.27e-07	3.6738	100.42	27.33
Ms4a4a	3.57e-06	1.6e-05	3.6655	145.97	39.82
Rfx2	6.03e-57	8.28e-55	-3.6652	338.57	1240.93
Atp1b1	7.03e-28	2.44e-26	-3.6628	234.29	858.17
H2ac15	3.33e-60	5.52e-58	-3.6616	7111.45	26039
Car2	4.99e-12	4.68e-11	-3.654	6702.71	24491.7
Slc24a5	5.35e-32	2.34e-30	3.6538	805.69	220.51
Fam124a	3.41e-26	1.05e-24	3.6523	170.58	46.7
Slc16a14	0.00123	0.00346	3.6506	102.53	28.09
Slc25a51	2.09e-71	6.39e-69	-3.6497	2397.69	8750.81
Fstl1	1.73e-18	2.92e-17	3.6468	2804.57	769.05
Siglecg	5.46e-30	2.15e-28	-3.6456	286.32	1043.8
Ear6	1.17e-13	1.29e-12	-3.6436	672.12	2448.91
Rbfaos	5.69e-35	3.02e-33	3.6343	681.76	187.59
Maoa	2.29e-17	3.55e-16	3.6308	189.95	52.32
Adh1	3.47e-06	1.56e-05	3.6259	145.54	40.14
Mxra7	1.16e-11	1.05e-10	3.625	127.46	35.16
Lynx1	5.22e-15	6.46e-14	-3.6248	71.97	260.88
Rnf128	1.67e-16	2.39e-15	3.6212	161.21	44.52
Gm28379	1.05e-11	9.57e-11	-3.6212	51.58	186.8
Col12a1	5.38e-10	4.05e-09	3.6208	1179.76	325.83
Rtn4rl2	5.57e-09	3.68e-08	3.6203	58.87	16.26
Fscn1	6.28e-10	4.69e-09	3.6188	751.15	207.57
Ift140	1.17e-76	4.14e-74	-3.6159	839.95	3037.16
Parm1	8.39e-15	1.01e-13	3.6132	215.88	59.75
Ibsp	2.54e-11	2.22e-10	-3.6083	411.44	1484.59
Ighv1-54	5e-05	0.000183	3.6031	143.46	39.82
Il4i1	4.08e-16	5.63e-15	-3.5999	31.84	114.61
Epb41	2.63e-48	2.7e-46	-3.5986	8278.06	29789.1
Ltc4s	5.73e-07	2.88e-06	3.5982	162.28	45.1
Chac2	3.1e-23	7.81e-22	-3.5941	92.29	331.71
H2aw	1.79e-16	2.55e-15	-3.5932	3971.76	14271.4
Ppox	1.34e-90	8.7e-88	-3.5888	921.65	3307.65
Tpbgl	3.97e-10	3.02e-09	3.5888	133.33	37.15
Dusp8	2.76e-25	8e-24	-3.5886	167.54	601.26
Pcsk5	9.43e-12	8.61e-11	3.5858	184.24	51.38
Gm29718	6.8e-12	6.31e-11	-3.5807	34.23	122.57
Gm22988	5.5e-07	2.77e-06	-3.5797	39.07	139.87
Ifi209	1.34e-32	6.01e-31	-3.5762	180.15	644.26
Unc5cl	7.4e-13	7.56e-12	-3.5761	29.82	106.64
Pou3f1	1.29e-07	7.12e-07	3.5699	75.19	21.06
Peg10	4.98e-24	1.35e-22	3.5598	325.94	91.56
Fam13a	1.74e-08	1.08e-07	3.5557	166.99	46.96
Adamts1	1.15e-28	4.22e-27	3.5467	494.04	139.3
Ighv5-17	0.0103	0.0231	3.5464	324.07	91.38
Ighv6-3	0.000761	0.00223	3.5398	314.08	88.73
Gpr150	2.14e-11	1.88e-10	3.5397	112.6	31.81
Spon2	3e-11	2.61e-10	-3.5385	22.75	80.5
Gm42571	8.63e-09	5.56e-08	-3.5327	66.28	234.15
Ube2o	8.93e-64	1.91e-61	-3.5131	3467.05	12180.2
Steap2	2.29e-07	1.22e-06	3.511	95.63	27.24
Cyp1b1	1.01e-59	1.66e-57	3.5092	2357.57	671.83
Obsl1	9.12e-23	2.21e-21	3.5082	437.38	124.67
Dbn1	4.78e-08	2.8e-07	3.5065	194.95	55.6
Dpp4	2.35e-24	6.47e-23	-3.5053	112.99	396.05
Sptb	1.22e-46	1.15e-44	-3.5014	7864.9	27538
Ltb4r2	3.02e-36	1.73e-34	3.4943	506.53	144.96
Negr1	5.2e-11	4.39e-10	3.4921	177.76	50.9
Serpine1	4.73e-13	4.95e-12	3.4918	125.21	35.86
Brpf3	3.52e-131	5.91e-128	-3.4905	1373.94	4795.79
Gm49883	1.44e-11	1.29e-10	-3.4879	76.84	268
Six1	4.29e-16	5.92e-15	3.4867	241.21	69.18
Gm10300	8.33e-13	8.48e-12	-3.4852	104.52	364.27
Cdkn1c	1.02e-08	6.52e-08	3.483	466.32	133.88
Ighv10-1	0.00171	0.00467	3.4782	199.36	57.32
Gbp6	8.42e-07	4.12e-06	3.4781	267.11	76.8
Ighd	2.59e-07	1.37e-06	-3.4733	222.96	774.4
Akr1c12	1.66e-07	9.05e-07	3.4718	76.98	22.17
H2ac4	8.13e-46	7.54e-44	-3.4705	5888.79	20437.2
Ighv1-63	0.00198	0.00532	3.4665	106.99	30.86
Slc18b1	8.31e-08	4.73e-07	3.4637	128.24	37.02
Mmp15	4.72e-07	2.4e-06	3.4624	144.35	41.69
Gprc5b	2.07e-08	1.27e-07	3.4621	136.92	39.55
Grb14	2.63e-08	1.59e-07	3.4594	160.31	46.34
Rbpms2	5.13e-26	1.57e-24	3.4593	2404.22	695.01
C3ar1	3.97e-18	6.51e-17	3.4592	843.52	243.85
Vegfc	5.21e-19	9.31e-18	3.4586	350.89	101.46
Phlpp2	3.87e-49	4.26e-47	-3.4584	466.58	1613.63
Pnpla2	4.35e-24	1.18e-22	3.4576	4391.01	1269.95
Pafah1b3	2.31e-12	2.24e-11	-3.4554	100.2	346.22
Gm33280	1.09e-26	3.48e-25	-3.4534	69.13	238.73
Atoh8	5.55e-15	6.85e-14	3.4494	131.04	37.99
Igkv14-111	3.38e-09	2.29e-08	3.4436	446.48	129.65
Stradb	1.28e-100	1.07e-97	-3.4419	453.6	1561.24
Kng2	1.2e-28	4.37e-27	3.4318	386.53	112.63
Irf4	1.14e-12	1.15e-11	-3.4239	216.43	741.05
Rad23a	4.87e-47	4.71e-45	-3.4215	1388.18	4749.59
Fam210b	2.41e-25	7.02e-24	-3.4164	650.64	2222.84
Bcl7a	7.15e-19	1.25e-17	-3.414	455.08	1553.64
Mmp13	1.18e-05	4.84e-05	3.4084	1095.06	321.28
Gm26232	0.000877	0.00253	-3.4075	19.42	66.16
Ear1	3.37e-09	2.28e-08	-3.3998	841.34	2860.41
Aldh6a1	2.17e-16	3.06e-15	3.3964	774	227.89
5830448L01Rik	4.31e-24	1.17e-22	-3.3902	70.38	238.6
Ret	4.77e-10	3.61e-09	3.3901	108.19	31.91
Fgfr1	4.54e-17	6.79e-16	3.3885	984.27	290.48
1700034P13Rik	7.5e-06	3.17e-05	-3.3856	26.55	89.89
Hoxd8	9.9e-08	5.56e-07	3.3796	59.15	17.5
Tead1	3.68e-21	7.95e-20	3.3793	590.51	174.74
E2f2	1.62e-70	4.63e-68	-3.3741	3390.43	11439.7
Fam160a1	1.53e-20	3.13e-19	3.3714	143.1	42.44
Sparc	1.12e-10	9.12e-10	3.3714	7694.97	2282.45
Rnf123	5.13e-48	5.18e-46	-3.3709	1837.24	6193.11
Cd300ld3	2.27e-07	1.21e-06	3.3661	167.89	49.88
Gfra1	0.000106	0.000367	-3.3647	54.26	182.58
Adgrb1	5.39e-05	0.000197	3.3642	70.35	20.91
Ank	3.32e-38	2.23e-36	-3.3571	610.85	2050.71
Hmbs	2.82e-16	3.95e-15	-3.3557	2934.66	9847.83
Scn7a	4.38e-05	0.000162	3.3526	75.55	22.54
Lama4	9.22e-09	5.92e-08	3.3476	559.25	167.06
Spats2	2.97e-18	4.94e-17	3.3445	124.49	37.22
Kmo	4.39e-21	9.35e-20	-3.3444	68.78	230.03
Slc16a10	1.74e-62	3.39e-60	-3.3374	1388.49	4634
Ighj2	9.17e-05	0.000321	3.3374	173.71	52.05
Klf15	6.19e-09	4.06e-08	3.3343	182.78	54.82
Epx	4.48e-16	6.16e-15	-3.3335	2684.19	8947.8
Gm23804	0.00329	0.00842	-3.3328	53.79	179.27
Nrcam	1.11e-11	1.01e-10	3.3252	198.87	59.81
Nme3	7.97e-30	3.11e-28	-3.3232	86.81	288.49
Mc5r	6e-09	3.94e-08	3.3216	210.84	63.48
Msrb3	6.52e-13	6.74e-12	3.3173	334.99	100.98
H2ac8	6.66e-27	2.17e-25	-3.3171	2424.42	8042.13
Atg4a	1.06e-35	5.89e-34	-3.3163	288.82	957.83
Slc38a9	5.54e-18	8.97e-17	-3.3141	478.13	1584.56
Dnm1	3.45e-06	1.55e-05	3.3058	91.27	27.61
Ccn2	1.27e-11	1.14e-10	3.3038	606.45	183.56
Pim3	1.88e-23	4.87e-22	3.2928	1015.72	308.47
Ankle1	1.97e-20	3.98e-19	-3.2901	260.46	856.92
Josd2	7.19e-17	1.06e-15	-3.2889	315.95	1039.13
Zfp423	3.23e-14	3.73e-13	3.2873	461.78	140.47
H4c14	5.05e-47	4.86e-45	-3.2865	5686.52	18688.8
Ptk7	6.44e-15	7.92e-14	3.2808	489.73	149.27
Palld	1.41e-19	2.6e-18	3.2756	1274.58	389.11
Gm44001	0.000122	0.000415	-3.2731	75.68	247.72
Ism1	3.11e-15	3.92e-14	3.273	299.44	91.49
Txnrd2	3.88e-18	6.39e-17	-3.2661	330.94	1080.89
Inka2	4.23e-19	7.57e-18	3.2656	242.4	74.23
Cap2	1.96e-10	1.54e-09	3.2631	240	73.55
Mfge8	4.76e-11	4.04e-10	3.2624	1198.83	367.47
Tshr	8.63e-06	3.61e-05	3.2598	256.31	78.63
Gm42870	3.64e-05	0.000137	-3.2592	43.08	140.42
Prdx2-ps1	1.02e-10	8.34e-10	-3.2568	80.67	262.74
Dkk3	1.35e-06	6.4e-06	3.2553	75.54	23.21
Socs3	5.22e-40	3.94e-38	3.2545	1005.93	309.09
Ralgds	2.17e-24	6.01e-23	3.2487	1388.77	427.49
Cldn13	1.62e-09	1.14e-08	-3.2435	599.19	1943.44
Epb41l3	2.92e-22	6.75e-21	-3.2414	222.55	721.36
Sh3rf3	1.5e-07	8.21e-07	3.2399	77.21	23.83
Amotl2	4.85e-22	1.11e-20	3.2393	1537.75	474.71
Klf1	2.07e-07	1.12e-06	-3.239	1518.88	4919.58
Il5ra	5.98e-08	3.47e-07	-3.2386	35.56	115.17
Urod	1.72e-23	4.51e-22	-3.2382	1132.41	3666.95
Ighv7-1	6.06e-05	0.000219	-3.2319	48.05	155.31
Myh10	4.55e-20	8.87e-19	-3.2294	814.95	2631.79
Hspa12a	2.56e-13	2.73e-12	3.2286	130.71	40.48
Trim59	1.19e-40	9.21e-39	-3.228	606.67	1958.36
Fzd8	6.32e-09	4.14e-08	3.2277	170.42	52.8
St3gal5	2.21e-15	2.83e-14	-3.227	1480.03	4776.03
Tbx6	6.6e-05	0.000237	-3.2258	41.9	135.16
Tlcd1	3.18e-27	1.05e-25	-3.2249	206.63	666.35
Trpc1	7.61e-12	7.02e-11	3.2216	131.28	40.75
Kcnk6	2.02e-60	3.39e-58	3.2201	2356.55	731.83
Pacsin3	2.42e-07	1.29e-06	3.2187	60.04	18.65
Pdgfc	1.34e-26	4.27e-25	3.2151	552.55	171.86
Thrb	1.78e-08	1.1e-07	3.2133	109.37	34.04
Txlnb	4.84e-05	0.000178	3.213	53.1	16.53
Prxl2a	7.75e-21	1.64e-19	-3.2101	665.1	2135.01
Popdc2	2.57e-11	2.24e-10	-3.2065	48.08	154.16
Cd276	6.99e-05	0.00025	3.206	106.65	33.27
Col5a2	5.83e-09	3.83e-08	3.2039	1047.97	327.09
Rcor2	3.33e-21	7.2e-20	3.2014	504.27	157.52
Aldob	2.39e-07	1.27e-06	-3.1982	31.27	100
Ptger3	1.79e-20	3.64e-19	3.1979	515.49	161.2
Col8a1	8.17e-07	4.01e-06	3.1964	890.98	278.75
Pla2g2d	1.84e-14	2.17e-13	3.196	192.83	60.33
Slc16a1	7.19e-17	1.06e-15	-3.1944	1362.62	4352.76
Stab1	5.25e-09	3.48e-08	3.1875	3711.85	1164.51
Atp9a	4e-07	2.06e-06	3.1838	242.24	76.08
Sema3f	7.36e-17	1.08e-15	3.1822	323.82	101.76
Atp2b4	1.44e-37	9.11e-36	-3.1819	1951.28	6208.86
Gm4651	0.00165	0.00452	-3.165	29.34	92.87
H2ac7	1.55e-28	5.63e-27	-3.1635	594.53	1880.79
Ttll7	1.14e-21	2.53e-20	3.1614	193.91	61.34
Pacsin1	4.8e-17	7.16e-16	-3.1539	49.48	156.04
Dusp18	1.31e-07	7.25e-07	3.1528	69.45	22.03
Ms4a6d	1.27e-14	1.51e-13	3.1512	265.36	84.21
Alox15	1.91e-07	1.03e-06	-3.1509	517.64	1631.04
Aldh3b2	4.57e-09	3.05e-08	-3.1498	41.71	131.38
Il7r	2.46e-16	3.46e-15	-3.1484	164.32	517.33
Gm43999	6.11e-06	2.62e-05	-3.1481	81.51	256.61
Plau	2.1e-14	2.46e-13	3.1477	1159.92	368.49
Gm15915	6.14e-11	5.14e-10	3.1457	170.96	54.35
Dock3	2.11e-14	2.46e-13	-3.1454	53.95	169.7
Mkrn1	1.59e-42	1.3e-40	-3.1435	3040.35	9557.43
Esm1	2.33e-14	2.71e-13	3.143	1398.8	445.05
Snai1	1.55e-10	1.24e-09	3.1416	107.2	34.12
Hist1h2al	5.53e-57	7.67e-55	-3.1386	232.75	730.52
Nupr1	4.3e-25	1.23e-23	3.1368	339.26	108.15
Agpat4	1.38e-34	7.18e-33	-3.1363	173.37	543.74
Cd24a	3.32e-33	1.55e-31	-3.1327	11379.6	35649
H3c2	9.4e-44	8.07e-42	-3.1301	10482.9	32812.6
H2bc15	1.4e-39	1.03e-37	-3.1288	5128.8	16047.1
Ctla2a	3.59e-23	9.02e-22	3.1285	1259.57	402.61
Ccrl2	5.86e-44	5.11e-42	-3.1273	119.84	374.77
Mgl2	1.39e-06	6.61e-06	3.1254	487.35	155.93
Ephx1	7.75e-34	3.82e-32	3.1242	899.73	287.98
Aldh1a1	2.46e-22	5.73e-21	-3.1212	451.4	1408.91
Gbp2	3.18e-09	2.17e-08	3.1206	558.65	179.02
Olfr56	5.87e-14	6.64e-13	3.1078	142.31	45.79
Gm22513	0.000525	0.00158	-3.1077	51.85	161.14
Fcgrt	1.49e-18	2.54e-17	3.1067	2976.05	957.95
A430110L20Rik	4.6e-13	4.82e-12	-3.1018	32.23	99.96
H2ac10	2.04e-57	2.95e-55	-3.1013	6923.14	21470.8
D030007L05Rik	1.25e-07	6.96e-07	3.1004	71.17	22.96
Tcp11l1	5.21e-53	6.37e-51	3.1003	695.19	224.24
Prg2	7.41e-13	7.56e-12	-3.0991	5883.97	18235.1
Pou2af1	5.74e-19	1.02e-17	-3.0899	359.96	1112.26
Exoc3l4	5.42e-34	2.68e-32	3.0886	794.03	257.08
Rtl8b	8.37e-10	6.14e-09	3.0868	316.26	102.46
Selenop	7.65e-11	6.32e-10	3.0862	30554.8	9900.33
Ccdc116	1.41e-08	8.8e-08	3.0849	55.97	18.14
Lama1	0.000287	0.000907	3.0845	114.57	37.14
Gm44423	1.56e-07	8.56e-07	-3.0839	121.9	375.92
S100a16	3e-09	2.06e-08	3.0823	180.64	58.6
Cxcr5	1.03e-10	8.4e-10	-3.0817	70.43	217.06
Sox7	0.000218	0.000708	3.0811	62.47	20.27
Gnasas1	1.11e-05	4.57e-05	3.0808	81.53	26.46
H2ac18	4.18e-17	6.26e-16	-3.0804	3204.2	9870.28
Castor1	8.36e-08	4.75e-07	3.078	75.43	24.51
Gm44005	5.22e-09	3.46e-08	-3.0779	76.02	233.97
Tmem120b	1.32e-15	1.74e-14	-3.0753	206.19	634.1
H3c4	2.16e-25	6.34e-24	-3.0734	4899.11	15057
Gm37618	6.47e-09	4.22e-08	-3.0705	51.11	156.94
Siglec1	5.54e-10	4.15e-09	3.0693	4751.15	1547.96
Pcdh19	9.63e-09	6.17e-08	3.0691	146.59	47.76
2600006K01Rik	8.92e-13	9.05e-12	-3.0685	40.28	123.6
Serpina3c	9.4e-14	1.04e-12	3.0659	218.39	71.23
Kcnj8	7.33e-13	7.5e-12	3.0651	448.52	146.33
Mical2	2.19e-21	4.8e-20	3.0648	298.79	97.49
Pygm	1.74e-06	8.15e-06	3.063	467.51	152.63
Dcaf12	1.13e-49	1.27e-47	-3.0619	1947.7	5963.76
Rab34	1.96e-09	1.37e-08	3.0606	197.56	64.55
Ighj3	0.000254	0.000813	3.06	127.29	41.6
H2ac19	1.26e-71	4.04e-69	-3.0542	20987.9	64101
Hspg2	4e-07	2.06e-06	3.0533	5804.62	1901.11
Trim58	1.51e-47	1.49e-45	-3.0526	479.52	1463.78
Gm14221	2.18e-09	1.51e-08	3.0519	73.62	24.12
Msr1	7.61e-19	1.32e-17	3.0499	403.15	132.18
Ang	1.86e-10	1.46e-09	3.0495	107.84	35.36
S1pr3	3.78e-33	1.76e-31	3.0474	944.56	309.96
H2bc18	1.66e-36	9.86e-35	-3.0473	3547.13	10809.1
Add2	3.24e-09	2.21e-08	-3.0468	1816.54	5534.68
Gm45193	0.000488	0.00147	-3.0464	24.56	74.82
Slc9a7	3.2e-12	3.06e-11	-3.0444	55.98	170.43
Mylpf	0.000252	0.000809	3.0409	309.22	101.69
Gnb5	5.48e-19	9.77e-18	3.0402	178.55	58.73
Gclc	1e-22	2.43e-21	-3.0389	1008.79	3065.6
Cdh11	6.33e-16	8.55e-15	3.0382	2256.35	742.65
Gmpr	1.01e-18	1.74e-17	3.0372	829.89	273.24
Igdcc4	0.000756	0.00221	3.0355	47.06	15.5
H2ac12	3.07e-24	8.4e-23	-3.033	3200.36	9706.67
Gm49391	7.45e-18	1.2e-16	3.033	346.8	114.34
Cdc6	1.25e-10	1.01e-09	-3.0267	751.12	2273.42
Gm49085	2.18e-09	1.51e-08	-3.0239	37.44	113.22
Enah	2.18e-15	2.8e-14	3.0184	671.56	222.49
Ctla2b	1.73e-12	1.7e-11	3.0173	313.91	104.03
Ighv8-12	0.000905	0.0026	3.0154	214.22	71.04
Fbxo30	6.16e-87	3.19e-84	-3.013	567.89	1711.01
Fahd1	1.47e-14	1.73e-13	-3.0128	122.55	369.21
Kirrel	2.98e-16	4.16e-15	3.0102	889.17	295.39
Fcgr2b	1.25e-15	1.64e-14	3.0092	4061.18	1349.59
H2ac13	9.42e-40	7e-38	-3.009	2846.08	8563.74
Rpgrip1	1.38e-10	1.11e-09	-3.0085	56.72	170.66
Rtn2	0.000734	0.00215	3.0039	47.03	15.66
Gm6212	2.4e-20	4.82e-19	-3.0024	98.75	296.48
Prr16	3.16e-07	1.65e-06	3.0012	81.25	27.07
Dclk2	3.5e-39	2.53e-37	-3.0003	286.96	860.96
Gdf10	6.41e-07	3.2e-06	3.0003	176.53	58.84
Lrp3	3.5e-05	0.000132	2.9977	134.43	44.84
Bcl2a1b	1.68e-18	2.84e-17	2.9962	215.42	71.9
Npdc1	4.48e-08	2.63e-07	2.9957	241.33	80.56
mt-Rnr1	4.22e-06	1.86e-05	-2.9953	62.28	186.53
Rab3il1	1.25e-32	5.65e-31	-2.995	1203.9	3605.66
Runx1t1	5.9e-16	7.99e-15	-2.9945	60.44	180.98
Ift80	1.23e-85	6.12e-83	-2.9884	355.86	1063.43
Dapk2	1e-48	1.06e-46	-2.9846	240.3	717.22
Gstt1	4.01e-15	5.02e-14	2.9844	373.42	125.13
Cmpk2	7.84e-20	1.49e-18	-2.9836	484.36	1445.15
Gm44861	3.73e-05	0.00014	-2.9836	41.58	124.05
Atp6v0d2	1.91e-20	3.87e-19	2.9834	1799.45	603.16
Igkv5-48	9.08e-06	3.78e-05	2.9826	288.42	96.7
Gm38248	7.23e-07	3.58e-06	-2.9818	50.35	150.13
Gm45206	3.85e-07	1.99e-06	-2.9809	50.53	150.62
Bex4	1.6e-08	9.98e-08	2.979	220.77	74.11
H2-T24	4.79e-20	9.31e-19	-2.9743	493.58	1468.02
Aox1	0.000251	0.000807	2.9739	75.66	25.44
Sbk1	2.33e-22	5.47e-21	-2.9736	328.06	975.54
Dtna	2.32e-20	4.67e-19	2.9733	380.11	127.84
Adamtsl5	1.27e-14	1.51e-13	2.9718	202.38	68.1
Cfb	7.1e-11	5.9e-10	2.9701	692.16	233.04
Dnaja4	1.38e-20	2.85e-19	-2.9653	290.74	862.12
Ctsk	1.76e-05	7.02e-05	2.9628	1575.14	531.64
Apoe	4.08e-18	6.67e-17	2.9601	33973.2	11477.2
Lockd	2.67e-31	1.12e-29	-2.9555	243.49	719.63
Paqr9	5.89e-14	6.66e-13	-2.9551	1101.38	3254.66
Gm8663	2.18e-14	2.55e-13	-2.9541	36.79	108.69
Amigo3	9.85e-22	2.2e-20	-2.9537	198.19	585.41
Adgra3	5.53e-18	8.95e-17	2.9491	389.59	132.1
Kank1	4.48e-10	3.4e-09	2.9444	181.95	61.8
Dnajb3	1.11e-12	1.12e-11	-2.9436	39.53	116.35
Mgst3	1.8e-11	1.6e-10	-2.9434	607.09	1786.88
H2bc3	1.35e-22	3.22e-21	-2.9374	5256.95	15441.6
Naprt	3.18e-13	3.36e-12	-2.9371	62.31	183
Mki67	7.25e-62	1.32e-59	-2.9369	18974.9	55728
Pros1	7.68e-31	3.13e-29	2.9366	1935.93	659.23
Gstm2	3.82e-14	4.37e-13	2.9351	167.67	57.13
Gm37864	1.71e-10	1.36e-09	-2.9273	58.63	171.63
Stfa3	0.0133	0.0289	2.9273	46.07	15.74
Cd7	2.71e-16	3.81e-15	-2.9248	48.55	141.99
Trmo	2.97e-15	3.76e-14	-2.9243	105.14	307.47
Iba57	1.68e-12	1.66e-11	-2.9225	328.5	960.04
Fggy	5.87e-15	7.23e-14	2.9206	102.95	35.25
H2-Oa	1.37e-12	1.36e-11	-2.9204	40.97	119.65
H2bc13	2.33e-19	4.24e-18	-2.9186	2179.36	6360.64
Loxl2	5.41e-10	4.07e-09	2.9185	461.26	158.05
Gm14780	0.000355	0.0011	-2.917	58.95	171.97
H2bc14	7.4e-20	1.41e-18	-2.9157	2372.66	6917.9
Lgr5	3.65e-07	1.89e-06	-2.9145	35.67	103.95
Fxyd1	4.64e-07	2.36e-06	2.9101	81.39	27.97
Gnao1	3.71e-14	4.26e-13	2.9095	345.23	118.66
Plxdc2	1.34e-22	3.22e-21	2.9076	1212.45	416.99
Tnfrsf14	1.25e-32	5.65e-31	-2.9047	901.02	2617.21
Ar	1.1e-13	1.22e-12	2.9026	518.42	178.61
Col3a1	1.28e-06	6.13e-06	2.9019	755.31	260.29
Cacna1i	2.59e-05	9.99e-05	-2.9008	70.22	203.69
Ccl9	1.14e-07	6.37e-07	2.9006	1749.13	603.03
H2bc8	6.69e-27	2.17e-25	-2.8983	6342.62	18382.8
Nes	5.05e-07	2.56e-06	2.8962	151.74	52.39
Marchf2	7.36e-52	8.84e-50	-2.8954	1504.21	4355.28
Lrrc32	3.41e-34	1.72e-32	2.8927	3329.12	1150.86
Bgn	1.14e-20	2.36e-19	2.892	8188.2	2831.37
Kif18a	2.59e-20	5.17e-19	-2.8914	320.07	925.47
H3c13	3.39e-37	2.07e-35	-2.8912	17340.6	50134.9
9930024M15Rik	9.11e-07	4.44e-06	-2.8851	40.54	116.97
Hykk	9.21e-06	3.83e-05	2.8841	61.88	21.46
C1qtnf12	3.67e-13	3.86e-12	-2.8836	542.84	1565.31
Fbxo7	5.14e-36	2.89e-34	-2.8812	464.75	1339.03
Mettl27	7.64e-16	1.03e-14	-2.8796	133.39	384.1
Ube2e2	7.58e-07	3.74e-06	2.8783	69.37	24.1
Gm36948	3.66e-14	4.21e-13	-2.8763	61.64	177.3
Pkdcc	6.42e-16	8.66e-15	2.8747	193.53	67.32
Gm45553	3.07e-07	1.61e-06	-2.8724	31.26	89.78
Efna5	1.93e-07	1.04e-06	2.8711	139.05	48.43
Igha	6.14e-07	3.07e-06	2.8688	32138.7	11202.9
Thbs1	7.7e-20	1.46e-18	2.868	44870.6	15645.3
H3c1	1.63e-15	2.12e-14	-2.8625	5340.53	15287.3
Gm14236	0.00255	0.0067	-2.8623	510.26	1460.51
H2bc7	1.72e-37	1.08e-35	-2.8613	3085.26	8827.97
Irf7	3.41e-38	2.26e-36	-2.8576	329.95	942.86
Il1rl1	9.99e-20	1.88e-18	-2.8574	239.79	685.2
Vdr	2.32e-13	2.48e-12	2.8561	445.05	155.82
Jph1	0.000818	0.00237	2.8559	45.55	15.95
Dnase1l3	7.41e-17	1.09e-15	-2.8513	135.1	385.22
Cd109	0.000286	0.000905	2.8503	180.4	63.29
Klhl25	2.87e-53	3.53e-51	-2.8497	346.32	986.9
H3c15	2.31e-33	1.1e-31	-2.848	9722.45	27689.6
9330182L06Rik	4.34e-11	3.71e-10	2.8465	117.1	41.14
Hunk	4.62e-10	3.5e-09	2.8433	108.15	38.04
6530409C15Rik	6.54e-08	3.77e-07	-2.8426	44.16	125.53
Aplnr	0.000341	0.00106	2.8423	349.75	123.05
Chrdl1	1.45e-15	1.9e-14	2.8389	1439.94	507.22
Btg2	1.16e-33	5.58e-32	-2.8378	1228.73	3486.9
Gpsm2	1.41e-22	3.36e-21	-2.8378	647.14	1836.42
Gm28967	0.00273	0.0071	-2.837	91.12	258.51
H3c11	3.21e-39	2.34e-37	-2.8364	10231.2	29019.7
Mrvi1	5.23e-26	1.59e-24	2.8352	7117.16	2510.32
Bcl6b	0.000921	0.00264	2.8345	197.75	69.77
Rbfox2	4.47e-12	4.23e-11	2.8311	468.77	165.58
Ddit4	0.00018	0.000592	2.83	635.49	224.55
Rtl8a	9.19e-09	5.9e-08	2.8299	283.47	100.17
Gm20628	1.45e-25	4.32e-24	-2.8274	2458.84	6952.24
Upp1	1.76e-07	9.54e-07	2.8267	93.12	32.94
Marchf8	4.01e-55	5.19e-53	-2.8265	1575.01	4451.72
Mylk	6.78e-30	2.65e-28	2.8251	4412.52	1561.92
Hoxa10	9.27e-11	7.6e-10	2.824	106.89	37.85
H3c7	2.28e-26	7.12e-25	-2.8235	11786.2	33278.5
Cd4	2.23e-16	3.14e-15	-2.8233	463.4	1308.3
Blvrb	1.3e-18	2.22e-17	-2.8226	1804.17	5092.41
Aqp9	2.08e-28	7.46e-27	-2.821	227.55	641.93
Nid1	1.49e-12	1.48e-11	2.8166	2112.42	750
H3c10	2.13e-26	6.67e-25	-2.8154	8304.3	23380.2
Ccng1	3.29e-26	1.02e-24	2.8142	2911.61	1034.62
Oas1b	1.95e-08	1.21e-07	-2.8142	36.51	102.74
Slc25a42	1.77e-20	3.62e-19	-2.8134	156.94	441.53
4933431G14Rik	0.000692	0.00204	-2.8123	71.82	201.98
Tmem231	5.51e-09	3.64e-08	-2.8106	37.91	106.54
H2bu1-ps	6.86e-07	3.41e-06	-2.8089	413.57	1161.69
Bicc1	2e-23	5.16e-22	2.8083	765.61	272.62
Plac9b	1.6e-05	6.42e-05	2.808	107.17	38.17
Pcsk6	5.25e-06	2.27e-05	2.8071	62.74	22.35
Fitm2	1.82e-11	1.62e-10	2.8069	396.33	141.2
Ifit1bl2	2.17e-09	1.5e-08	-2.8065	60.47	169.72
Kcnn4	3.99e-18	6.53e-17	-2.8051	922.13	2586.63
Nfatc4	3.95e-07	2.04e-06	2.8043	122.97	43.85
Sspn	5.39e-08	3.13e-07	2.8039	178.23	63.56
Tubb6	1.11e-15	1.47e-14	2.801	375.42	134.03
Coro2b	4.96e-12	4.66e-11	2.7993	196.24	70.1
Igkv4-57	0.00531	0.0129	2.7988	112.77	40.29
Sorbs2	4.3e-15	5.36e-14	2.7975	538.28	192.42
Has2	0.000418	0.00128	2.7964	61.21	21.89
Nrg1	7.22e-06	3.06e-05	-2.7949	44.48	124.33
Cmklr1	4.34e-15	5.4e-14	2.7892	679.7	243.69
Aspm	7.85e-61	1.35e-58	-2.7876	1583.58	4414.32
Gas6	2.7e-18	4.49e-17	2.7854	7553.33	2711.77
Dnajb2	5.32e-34	2.64e-32	-2.7849	703.9	1960.25
Hectd4	9.82e-82	4.4e-79	-2.7829	6207.66	17275.5
Phldb1	1.23e-12	1.23e-11	2.7826	578.08	207.75
Alad	6.86e-10	5.08e-09	-2.7811	1129.75	3141.94
Zfp750	1.31e-05	5.3e-05	-2.781	32.59	90.63
Nusap1	1.39e-21	3.09e-20	-2.7806	1110.03	3086.53
Tbx15	8.95e-21	1.88e-19	2.7798	151.72	54.58
Gm9780	5.5e-07	2.77e-06	2.7794	239.52	86.18
Srpk3	2.14e-07	1.15e-06	-2.7787	41.23	114.56
Lrig3	4.15e-07	2.13e-06	2.7768	149.35	53.78
Tmprss3	1.94e-09	1.35e-08	-2.7749	47.64	132.19
H1f1	1.7e-11	1.51e-10	-2.7718	7146.66	19809
Sh3pxd2a	1.98e-10	1.56e-09	2.7706	2380.72	859.27
Mrc1	3.14e-07	1.64e-06	2.7675	8793.02	3177.22
Asb1	4.4e-42	3.58e-40	-2.7665	1132.53	3133.1
Gadd45g	2.46e-25	7.13e-24	2.7663	475.71	171.97
Slc25a38	3.09e-28	1.1e-26	-2.7647	545.35	1507.76
Sh2d4b	0.000384	0.00118	2.7594	154.13	55.86
Tab3	7.07e-39	4.98e-37	-2.7583	507.17	1398.91
H2ac11	1.41e-26	4.47e-25	-2.7576	3320.91	9157.76
Ubac1	1.9e-10	1.5e-09	-2.7572	1409.18	3885.38
Mdk	9.16e-10	6.7e-09	2.7544	221.1	80.27
Bfsp2	0.00469	0.0115	-2.7512	27.01	74.31
Enpp6	3.9e-11	3.35e-10	-2.7508	61.31	168.64
Bcar1	4.9e-24	1.33e-22	2.7506	443.41	161.21
Cables1	5.19e-20	1e-18	2.749	298.69	108.65
Slamf6	8.72e-17	1.27e-15	-2.7489	119.22	327.74
Eps8l1	0.000828	0.0024	-2.7485	93.16	256.04
Sphk1	1.07e-27	3.64e-26	-2.7473	428.75	1177.91
Zfp651	2.15e-11	1.89e-10	2.747	157.79	57.44
Fzr1	4.26e-45	3.87e-43	-2.7469	1954.81	5369.76
Acacb	3.5e-08	2.08e-07	2.7464	276.9	100.82
Ccnd1	8.63e-22	1.95e-20	2.745	1296.65	472.37
Gm4759	1.4e-16	2.01e-15	-2.7431	176.82	485.02
Cdc42ep5	1.19e-13	1.31e-12	2.7425	308.15	112.36
Igkv4-55	6.8e-05	0.000244	2.7419	104.72	38.19
Prdx2	5.8e-11	4.87e-10	-2.7412	3838.13	10520.9
Cacna1c	2.39e-10	1.86e-09	2.737	164.57	60.13
Gm10143	6.94e-15	8.5e-14	-2.7347	61.82	169.06
Gm42548	2.11e-08	1.29e-07	-2.7338	59.15	161.71
Cd2	1.17e-08	7.37e-08	-2.7331	68	185.86
Gm47138	0.000864	0.00249	-2.7327	48.34	132.09
H4c6	3.73e-36	2.13e-34	-2.7316	7262.93	19839.1
Hebp1	1.27e-15	1.68e-14	-2.7276	419.93	1145.38
Ncoa7	8.73e-56	1.14e-53	-2.7248	544.57	1483.83
Mt1	9.96e-32	4.27e-30	2.7237	964.54	354.14
Gm49864	2.1e-08	1.29e-07	-2.7217	38.23	104.05
Heph	8.62e-10	6.32e-09	2.7213	271.02	99.59
H3c3	7.95e-35	4.16e-33	-2.7208	11169	30388.9
Slc16a4	5.96e-09	3.92e-08	-2.7182	43.14	117.26
Arhgap28	9.89e-09	6.32e-08	2.7181	109.31	40.22
Hace1	1.85e-48	1.93e-46	-2.7129	595.02	1614.23
Slc35d3	1.23e-14	1.47e-13	2.708	594.33	219.47
Diaph3	8.64e-28	2.96e-26	-2.7079	728.73	1973.35
Itga3	2.71e-05	0.000104	2.7078	115.41	42.62
Oplah	1.27e-10	1.03e-09	2.7077	184.3	68.06
Dok2	2.17e-15	2.79e-14	2.7075	1861.82	687.66
Plek2	5e-05	0.000183	2.7066	191.99	70.93
Il12rb1	9.33e-10	6.81e-09	2.7058	116.76	43.15
Tcaf1	7.47e-06	3.16e-05	2.7034	176.39	65.25
Galnt2l	9.36e-05	0.000326	2.7026	153.21	56.69
Mapre3	2.46e-13	2.63e-12	2.7025	129.23	47.82
Dcxr	1.04e-15	1.38e-14	2.6996	272.37	100.89
Ighv1-75	0.0133	0.0289	2.6971	153.25	56.82
Stard13	2.64e-12	2.56e-11	2.6966	205.44	76.19
H2ac20	2.23e-19	4.06e-18	-2.6965	4743.95	12792.3
H4c8	2.46e-28	8.81e-27	-2.6959	10354.7	27915.1
Sec14l2	4.14e-08	2.44e-07	-2.6958	376.94	1016.16
Ier5l	6.64e-07	3.31e-06	2.6948	151.28	56.14
Ripor3	2.08e-15	2.69e-14	2.6947	851.01	315.81
Akap6	8.75e-05	0.000307	2.6944	67.65	25.11
Abcc3	8.36e-19	1.44e-17	-2.6916	229.53	617.8
Gpx8	2.12e-10	1.66e-09	2.6897	169.52	63.03
Hmgcll1	5.42e-12	5.07e-11	2.6883	131.56	48.94
H1f3	5.65e-26	1.72e-24	-2.6874	12439	33428.8
Gm49980	2.54e-33	1.21e-31	-2.6865	337.5	906.7
H2ax	1.9e-23	4.91e-22	-2.6854	8628.93	23171.8
Cep170b	1.49e-13	1.63e-12	2.6825	388.95	145
Gm42549	7.52e-08	4.3e-07	-2.6805	117.05	313.76
Ctsl	1.3e-14	1.55e-13	2.6786	2887.89	1078.13
Cd82	3.68e-35	1.97e-33	-2.6778	1192.07	3192.11
Dennd4a	1.1e-40	8.54e-39	-2.6734	3426.48	9160.35
Nbea	6.85e-31	2.8e-29	2.6708	761.52	285.12
Serinc5	8.17e-41	6.39e-39	-2.6691	795.04	2122.07
Gm26448	0.00384	0.00966	-2.6681	113.69	303.35
Podxl2	2.41e-05	9.35e-05	2.6672	88.72	33.26
H4c1	8.34e-23	2.04e-21	-2.665	3402.34	9067.31
Pde1a	4.06e-08	2.39e-07	2.6643	142.7	53.56
Ptprn	1.47e-05	5.91e-05	2.663	90.78	34.09
Armc9	5.69e-17	8.45e-16	-2.6612	170.79	454.51
Aifm2	9.14e-22	2.06e-20	2.661	322.81	121.31
Klf9	1.15e-16	1.67e-15	2.6605	1156.73	434.77
Rai2	6.93e-12	6.43e-11	2.6602	160.89	60.48
Cavin1	1.98e-15	2.57e-14	2.6593	3955.17	1487.28
Emid1	1.03e-12	1.04e-11	-2.6588	60.25	160.19
Gm8113	3.34e-07	1.74e-06	-2.6554	366.44	973.05
Plekhh2	2.02e-09	1.41e-08	2.6536	338.7	127.64
Clca3a1	6.05e-11	5.07e-10	2.6535	1353.69	510.15
Pf4	2.49e-19	4.53e-18	2.6527	7043.13	2655.05
Rab11fip5	1.46e-16	2.08e-15	2.6503	1467.58	553.74
H1f2	3.75e-47	3.65e-45	-2.6495	15849.1	41992.6
Cnnm2	1.17e-15	1.54e-14	-2.648	324.49	859.25
9930120I10Rik	5.22e-05	0.000191	-2.6475	45.37	120.12
Kcnrg	2.82e-05	0.000108	-2.6471	39.47	104.47
Stard8	1.77e-10	1.4e-09	2.6432	1641.21	620.93
Pcdh1	0.000179	0.000591	2.6431	208.91	79.04
Zc2hc1a	6.55e-09	4.28e-08	2.641	139.8	52.93
Ly6a	1.19e-12	1.2e-11	2.6386	259.46	98.33
Galnt10	6.92e-36	3.86e-34	-2.6382	726.45	1916.51
Rab43	1.46e-34	7.52e-33	-2.638	2235.87	5898.14
Tgfb3	7.41e-07	3.66e-06	2.6372	197.51	74.89
Tfrc	1.03e-12	1.04e-11	-2.6357	3944.85	10397.5
Rbm38	8.19e-54	1.02e-51	-2.6334	3358.52	8844.22
Pmp22	1.32e-10	1.07e-09	2.6324	639.35	242.87
Scml4	8.51e-07	4.16e-06	-2.6315	49.64	130.64
Tmem86b	1.48e-24	4.16e-23	-2.631	155.21	408.37
Gm43937	9.55e-05	0.000332	-2.6303	92.51	243.33
Smox	3.02e-27	1e-25	-2.6292	988.88	2599.92
Gdf3	9.12e-05	0.000319	2.6291	83.36	31.71
Nxpe4	1.84e-23	4.8e-22	-2.6288	212.75	559.27
Btnl9	1.76e-24	4.92e-23	2.6255	1066.65	406.27
Egr1	8.58e-11	7.06e-10	2.6255	445.4	169.64
H2bc21	2.11e-23	5.42e-22	-2.6204	156.73	410.71
Shroom4	5.47e-16	7.45e-15	2.617	439.92	168.1
Fgfr2	1.05e-09	7.63e-09	2.6117	1206.29	461.88
Pik3r3	6.74e-07	3.35e-06	2.6108	157.85	60.46
Card11	2e-25	5.89e-24	-2.6107	292.01	762.33
Serpinb2	5.97e-13	6.18e-12	2.609	444.08	170.21
4930404N11Rik	9.76e-09	6.25e-08	-2.609	79.13	206.46
Car13	2.55e-10	1.98e-09	2.6089	195.46	74.92
Gm26577	2.68e-08	1.62e-07	-2.6065	62.28	162.34
Eps8	1.44e-10	1.16e-09	2.605	672.94	258.33
Cenpf	3.71e-48	3.78e-46	-2.6009	2154.4	5603.26
Ecm2	3.36e-07	1.75e-06	-2.5969	62.62	162.63
Unc5b	5e-05	0.000183	2.5919	246.37	95.05
H4c12	1.54e-21	3.41e-20	-2.5912	6566.11	17014.2
Mtfr1	1.13e-16	1.63e-15	-2.591	650.45	1685.32
Tbcel	3.67e-58	5.49e-56	-2.589	966.4	2501.97
Strip2	1.08e-08	6.88e-08	-2.5877	38.01	98.37
Gm5452	1.14e-08	7.19e-08	2.5855	74.59	28.85
Mrm1	5.98e-28	2.08e-26	-2.5853	204.73	529.29
Gm16316	0.000149	0.000499	-2.5846	49.21	127.19
Rps4l	1.11e-13	1.22e-12	2.5843	288.43	111.61
Phyhd1	1.97e-12	1.93e-11	2.5843	86.24	33.37
Zfp367	3.61e-27	1.19e-25	-2.5837	491.32	1269.43
Zfp39	3.19e-16	4.44e-15	-2.5832	238.39	615.8
Mpp2	1.47e-17	2.32e-16	-2.5823	333.08	860.11
Gm42572	3.77e-05	0.000142	-2.5805	76.01	196.14
Stx2	1.34e-73	4.39e-71	-2.5791	836.05	2156.23
Snta1	8.84e-14	9.84e-13	2.579	296.03	114.78
Cc2d2b	4.6e-12	4.34e-11	2.5778	258.69	100.35
Dbi	4.21e-14	4.8e-13	2.5768	919.05	356.66
Snx7	8.04e-10	5.91e-09	2.5719	126.92	49.35
Tmem88b	2.42e-07	1.29e-06	2.5719	79.3	30.83
Kif18b	2.3e-37	1.42e-35	-2.5699	877.86	2255.97
Hic1	3.62e-09	2.44e-08	2.5698	163.98	63.81
Phldb2	1.65e-13	1.79e-12	2.5683	383.04	149.14
Fndc10	1.76e-11	1.56e-10	2.5679	135.03	52.58
Rhoc	1.7e-12	1.68e-11	2.5677	564.58	219.88
C6	0.000979	0.00279	2.5639	155.35	60.59
Bmp4	1.63e-07	8.91e-07	2.5586	294.1	114.95
Hif3a	7.53e-07	3.71e-06	2.5581	225.45	88.13
Ighv5-4	0.0056	0.0135	2.5577	181.28	70.88
2010007H06Rik	4.58e-07	2.33e-06	-2.5557	40.11	102.51
H2ac6	2.43e-17	3.75e-16	-2.5525	1716.68	4381.77
H2bc6	1.18e-25	3.53e-24	-2.5519	3362.94	8582
Ucp3	4.68e-05	0.000173	2.5515	96.25	37.72
Fam53b	1.7e-63	3.57e-61	-2.5508	2690.42	6862.81
Ccdc122	2.73e-06	1.25e-05	2.5501	82.76	32.46
Hist1h2an	7.7e-19	1.34e-17	-2.5499	2796.81	7131.61
Serpini1	2.19e-08	1.34e-07	2.5483	78.3	30.72
C1qa	1.66e-13	1.8e-12	2.5482	5650.43	2217.4
Peg3	3.35e-05	0.000127	2.548	72.79	28.57
Rbm44	0.000167	0.000553	-2.5469	42.48	108.19
Draxin	2.4e-20	4.82e-19	2.5464	337.62	132.59
Kifc5b	1.82e-38	1.24e-36	-2.5449	321.52	818.23
Brca1	7.75e-21	1.64e-19	-2.5418	821.81	2088.86
Hp	6.21e-22	1.41e-20	2.5398	17164.8	6758.39
Tmem47	6.47e-06	2.76e-05	2.5373	83.99	33.1
Abcb4	1.2e-13	1.31e-12	-2.5364	1093.88	2774.51
H2bc12	2.94e-20	5.84e-19	-2.5347	7144.07	18108.3
Tln2	1.15e-13	1.26e-12	2.5336	825.62	325.86
Efemp1	0.00013	0.00044	2.5328	182.62	72.1
Timp3	1.72e-25	5.1e-24	2.5316	7287.3	2878.52
Hist1h2bp	5.29e-18	8.59e-17	-2.5316	2325.95	5888.41
Ppfibp1	1.11e-17	1.77e-16	2.5311	847.37	334.79
Dmd	3.37e-06	1.51e-05	2.5275	72.33	28.62
Ppa1	4.54e-11	3.87e-10	2.527	602.7	238.5
Foxo4	1.8e-36	1.06e-34	-2.5258	497.58	1256.79
Slc1a3	2.37e-06	1.09e-05	2.5238	342.54	135.72
Arhgap33	2.71e-14	3.14e-13	-2.522	273.67	690.2
Pakap	1.59e-09	1.12e-08	2.5217	880.79	349.29
Rassf7	8.8e-13	8.95e-12	-2.5204	51.47	129.72
Clec4g	6.23e-06	2.66e-05	2.518	84.37	33.51
Snx6	2.02e-18	3.39e-17	2.5178	1250.35	496.6
Nck2	1.18e-35	6.51e-34	2.5164	1078.45	428.57
Map1a	3.49e-06	1.56e-05	2.5162	296.07	117.66
Tmem176a	2.53e-17	3.9e-16	2.5157	1531.96	608.96
Ighm	2.71e-15	3.45e-14	-2.5151	3660.43	9206.23
Cttnbp2nl	2.09e-20	4.23e-19	2.5149	672.25	267.31
H2ac5-ps	1.64e-08	1.02e-07	-2.5149	104.82	263.62
Cped1	6.73e-13	6.94e-12	2.5145	381.12	151.57
Chpt1	1.06e-07	5.92e-07	2.5139	492.5	195.92
Prickle1	1.05e-14	1.26e-13	2.5138	540.95	215.19
Abca4	4.99e-08	2.91e-07	2.5131	65.1	25.9
Tm4sf1	5.3e-10	4e-09	2.5118	179.71	71.55
P2ry6	1.67e-18	2.84e-17	2.5116	537.94	214.18
Kcnb1	0.000119	0.000406	2.5068	90.06	35.93
Klhl12	9.55e-39	6.65e-37	-2.5044	534.42	1338.41
Gm26971	0.00834	0.0192	-2.5023	38.96	97.48
Fam149a	6.77e-08	3.9e-07	2.5021	117.9	47.12
Jchain	4.09e-07	2.1e-06	2.5003	5666.94	2266.55
mt-Rnr2	2.4e-05	9.33e-05	-2.5001	109.26	273.15
Pdia2	0.000138	0.000465	-2.4969	64.42	160.86
4930558J22Rik	0.000373	0.00115	-2.4949	38.87	96.98
Ptp4a3	1.2e-26	3.82e-25	-2.494	2413.79	6020.05
Mtap	6.02e-11	5.04e-10	2.4937	405.1	162.45
Usp18	4.73e-12	4.46e-11	-2.4936	63.54	158.44
Sestd1	1.92e-13	2.07e-12	2.4923	466.11	187.02
Tifa	1.39e-15	1.81e-14	-2.4873	412.02	1024.8
Gm38034	0.0231	0.0469	-2.4872	35.2	87.55
Lag3	8.35e-10	6.13e-09	-2.4844	37.33	92.75
Ddr1	3.79e-09	2.55e-08	2.4842	380.16	153.03
H3c6	1.33e-19	2.46e-18	-2.4834	11007.4	27335.6
Dtx1	0.000903	0.0026	-2.4811	69.38	172.14
Timp1	0.018	0.0378	2.481	58.17	23.45
Neil3	7.88e-23	1.94e-21	-2.4786	528.03	1308.78
Gadd45a	8.38e-34	4.1e-32	-2.4784	511.8	1268.46
Arhgef9	3.35e-08	2e-07	2.478	86.33	34.84
Clcn3	1.43e-66	3.47e-64	-2.4776	1751.47	4339.4
Sla2	4.93e-15	6.14e-14	2.4749	534.13	215.82
Il1rn	1.02e-10	8.34e-10	2.4749	1117.22	451.42
H4c4	4.77e-29	1.8e-27	-2.4741	12888.8	31888.1
Cplx2	0.000282	0.000892	-2.474	244.12	603.94
Evc2	3.81e-07	1.97e-06	2.4739	123.57	49.95
Nr1d1	1.5e-12	1.49e-11	2.4736	489.89	198.05
Cdkl1	2.11e-09	1.46e-08	-2.4731	65.79	162.71
H4c11	5.23e-17	7.78e-16	-2.472	3543.8	8760.41
Alpk3	0.000354	0.0011	2.4709	55.05	22.28
Btla	0.000324	0.00101	-2.4707	166.97	412.53
Fsd2	3.13e-08	1.88e-07	2.47	120.62	48.83
Slc25a4	3.54e-19	6.36e-18	2.4692	1753.7	710.22
Camk2n1	2.05e-11	1.81e-10	2.4686	203.12	82.28
Col6a1	2.13e-05	8.35e-05	2.4675	1787.93	724.6
Rnf150	4.24e-15	5.3e-14	2.4656	596.81	242.06
Gm43417	1.08e-06	5.2e-06	-2.4656	99.43	245.14
Repin1	6.34e-30	2.48e-28	2.4655	636.87	258.31
Pml	1.18e-19	2.21e-18	-2.4623	1593.29	3923.1
H4c3	2.11e-17	3.27e-16	-2.4616	5612.45	13815.6
C130074G19Rik	8.59e-06	3.59e-05	2.4616	314.14	127.62
Porcn	3.77e-05	0.000142	2.4613	82.66	33.59
Foxo3	3.2e-88	1.72e-85	-2.4605	4179.28	10283
Edaradd	4.07e-07	2.09e-06	-2.4592	55.48	136.45
F2rl3	1.11e-15	1.47e-14	2.4587	1080.21	439.34
Nadk2	2.29e-32	1.01e-30	-2.4586	1044.5	2568.02
Rhobtb1	3.3e-17	5.02e-16	2.4586	391.14	159.09
Dusp3	2.6e-26	8.07e-25	2.4554	2986.16	1216.14
Abcb9	1.33e-19	2.47e-18	-2.4531	171.53	420.79
0610039K10Rik	0.000238	0.000769	-2.4531	89.87	220.46
Col6a2	0.000228	0.000738	2.4512	1152.95	470.37
Prokr1	7.79e-26	2.35e-24	-2.4504	121.28	297.18
Cdkn2c	5.8e-33	2.66e-31	-2.4503	892.81	2187.67
Camsap2	2.38e-19	4.33e-18	-2.4501	1084.11	2656.14
Gm48706	0.00507	0.0124	-2.4499	81.02	198.48
Mmp27	0.00027	0.000862	2.4489	91.69	37.44
Cpne8	2.26e-07	1.21e-06	2.4483	102.39	41.82
Gpr176	8.19e-09	5.3e-08	2.4474	129.62	52.96
Pla2r1	1.97e-05	7.77e-05	2.4463	99.96	40.86
Gcsh	1.58e-10	1.26e-09	2.4436	281.19	115.07
Cdca3	4.2e-22	9.66e-21	-2.4406	1285.02	3136.22
Ncapg2	2.53e-22	5.88e-21	-2.4405	1494.05	3646.29
Nav3	0.00131	0.00366	2.4391	166.64	68.32
Syde2	2.13e-15	2.74e-14	2.4376	200.56	82.28
Pnp2	7.5e-10	5.52e-09	-2.4354	155.54	378.79
Nkd2	0.000162	0.00054	2.4348	111.67	45.87
Akap5	1.44e-20	2.95e-19	-2.4326	99.47	241.96
Syt14	0.000326	0.00102	-2.4323	37.01	90.01
Ccnjl	1e-08	6.39e-08	2.4301	111.72	45.97
Lgalsl	4.95e-15	6.15e-14	2.4276	1910.29	786.9
Ankrd37	0.0194	0.0402	2.4266	71.21	29.35
AI427809	7.73e-06	3.26e-05	2.4263	88.78	36.59
AC154542.1	0.00407	0.0102	-2.4254	34.67	84.09
Nfib	1.51e-12	1.49e-11	2.4237	840.14	346.64
Ahnak2	1.38e-07	7.62e-07	2.4233	369.6	152.52
Lama5	1.77e-05	7.03e-05	2.4222	499.85	206.36
Pex11a	7.39e-07	3.65e-06	2.4208	77.12	31.86
Adamtsl4	7.19e-07	3.56e-06	2.4186	300.64	124.3
Arvcf	5.38e-13	5.6e-12	-2.4173	140.47	339.55
Cc2d2a	9.12e-12	8.33e-11	2.4173	171.18	70.82
Ctnnbip1	5.33e-12	4.99e-11	2.4167	445.72	184.43
Trim56	8.61e-40	6.47e-38	-2.4152	1734.86	4189.96
Hist1h2ao	2.11e-12	2.05e-11	-2.415	4008.97	9681.6
Eif2ak1	5.23e-34	2.6e-32	-2.4143	1999.51	4827.35
Selp	2.15e-18	3.6e-17	2.4133	2152.81	892.07
Slc30a9	2.37e-63	4.91e-61	-2.4121	1031.64	2488.37
Prag1	1.86e-09	1.3e-08	2.412	375.05	155.49
Zdhhc2	0.000555	0.00167	2.4104	53.73	22.29
Scrn3	1.65e-23	4.33e-22	-2.4097	272.5	656.64
Fcrl1	1.19e-09	8.6e-09	-2.4092	68.16	164.21
Sgcd	0.00167	0.00456	2.4075	96.16	39.94
Mx1	3.31e-09	2.25e-08	-2.4061	44.56	107.21
Pkd2l2	1.69e-12	1.67e-11	-2.4059	98.48	236.93
Il17rb	2.82e-06	1.28e-05	-2.4057	53.62	128.99
F11r	9.83e-21	2.06e-19	2.4055	671.19	279.03
Shroom3	4.64e-09	3.09e-08	2.4035	495.39	206.11
Kntc1	2.15e-22	5.06e-21	-2.4031	778.16	1869.97
F830112A20Rik	2.04e-05	8.03e-05	-2.4022	116.88	280.77
Metap2	7.2e-15	8.81e-14	-2.4018	2946.64	7077.38
Arl4a	2.92e-13	3.1e-12	-2.4012	478.56	1149.15
H2bc4	4.4e-17	6.58e-16	-2.4007	3365.91	8080.47
Hist1h4m	6.21e-08	3.59e-07	-2.4004	2351.46	5644.5
Kazn	1.55e-07	8.5e-07	2.4003	208.07	86.68
Snap47	7.01e-12	6.49e-11	2.3997	242.32	100.98
Lzts1	0.000294	0.000926	2.398	61.59	25.69
Arpin	6.32e-05	0.000228	2.3972	81.88	34.16
Zgrf1	5.1e-25	1.46e-23	-2.3967	446.73	1070.69
Smad6	5.95e-08	3.45e-07	2.3937	246.26	102.88
Pter	5.35e-07	2.7e-06	2.3933	81.47	34.04
Cd1d1	1.11e-05	4.59e-05	2.3924	490.03	204.83
Lix1l	8.96e-14	9.96e-13	2.3923	352.34	147.28
Maf	2.2e-15	2.83e-14	2.3917	3995.04	1670.36
Gpcpd1	3.42e-10	2.63e-09	-2.3915	1396.47	3339.61
Vwa1	0.00387	0.00972	2.3903	77.69	32.5
Ctnnal1	3.23e-18	5.35e-17	2.3899	403.72	168.92
Fbxo48	6.71e-15	8.23e-14	-2.3891	75.3	179.9
D130058E05Rik	1.1e-09	7.99e-09	2.3882	220.83	92.47
Exoc3l2	3.46e-17	5.25e-16	2.3881	1018.55	426.52
Dcaf6	2.4e-45	2.19e-43	-2.3879	704.08	1681.28
Fbxo5	3.3e-15	4.15e-14	-2.3866	552.1	1317.67
Tagln	2.22e-06	1.02e-05	2.3849	79.88	33.49
Tmem176b	5.56e-13	5.79e-12	2.3821	1781.72	747.97
Rai14	4.69e-14	5.33e-13	2.3813	769.08	322.97
Pcdhb9	0.000147	0.000492	2.3808	72.2	30.33
Apold1	1.58e-13	1.72e-12	2.379	534.48	224.67
Blnk	3.24e-08	1.94e-07	-2.378	307.53	731.3
Cbx6	4.13e-21	8.81e-20	-2.3776	657.01	1562.12
Hist1h2ap	3.25e-09	2.21e-08	-2.3754	5058.36	12015.8
Tigd3	4.1e-08	2.42e-07	-2.3754	58.5	138.96
Tk1	8.96e-23	2.18e-21	-2.3748	1127.39	2677.29
Serpinh1	1.8e-06	8.42e-06	2.3744	1283.83	540.69
Wtip	7.63e-06	3.22e-05	2.3737	110.49	46.55
Cdc42ep1	2.83e-12	2.72e-11	2.3731	604.67	254.8
Slc22a23	1.15e-28	4.22e-27	-2.3713	918.11	2177.09
Oasl1	6.7e-09	4.36e-08	-2.371	61.51	145.85
Gas2l1	8.1e-23	1.98e-21	2.3704	4751.88	2004.65
Copz2	6.24e-08	3.6e-07	2.3697	137.82	58.16
Gm42517	9.95e-08	5.59e-07	2.3691	228.4	96.41
Crim1	2.6e-10	2.01e-09	2.3684	761.52	321.53
Gpt	0.000316	0.000992	2.3678	219.78	92.82
Optn	3.83e-44	3.41e-42	-2.3676	681.53	1613.58
Jun	3.85e-21	8.29e-20	2.3673	1032.45	436.13
Plod2	1.67e-06	7.82e-06	2.3667	119.87	50.65
Dleu2	7.24e-13	7.41e-12	-2.3666	1503.61	3558.49
Zfp9	0.000282	0.000892	2.3661	54.65	23.1
Nemp1	1.68e-35	9.2e-34	-2.3658	408.8	967.16
Mgmt	4.25e-20	8.31e-19	2.3643	359.71	152.14
Cpeb1	9.25e-05	0.000323	2.3639	63.46	26.85
Acss1	4.5e-09	3e-08	-2.363	654.4	1546.33
Acy3	5.07e-06	2.2e-05	2.3629	118.66	50.22
Adgre4	1.59e-05	6.39e-05	-2.3617	139.52	329.5
Ifit1	1.2e-08	7.57e-08	-2.3612	63.1	149
Stil	1.51e-27	5.04e-26	-2.3606	549.58	1297.33
Esco2	6.32e-14	7.11e-13	-2.3601	409.86	967.32
Stxbp4	5.11e-09	3.39e-08	-2.359	132.19	311.84
Glcci1	6.15e-22	1.4e-20	-2.357	473.01	1114.89
P3h2	8.37e-15	1.01e-13	2.355	442.55	187.92
Rnase6	1.51e-07	8.28e-07	-2.355	161.36	380
Htr2a	5.73e-13	5.95e-12	2.3544	308.59	131.07
Azin1	2.21e-36	1.29e-34	-2.3526	2184.33	5138.91
Pxdc1	1.12e-06	5.39e-06	2.3526	198.14	84.22
Lgr4	4.81e-11	4.08e-10	2.351	198.46	84.41
Pygo1	1.4e-05	5.66e-05	2.3508	67.43	28.68
Gm10134	2e-06	9.32e-06	2.3504	140.94	59.97
Cep76	1.13e-08	7.15e-08	-2.3496	539.62	1267.88
Hadh	2.8e-12	2.69e-11	2.3493	823.2	350.41
Gm48796	1.04e-06	5.02e-06	-2.3485	44.77	105.13
Map4k5	1.52e-59	2.44e-57	-2.3479	1087.76	2553.89
Gm28037	0.00924	0.021	-2.3464	94.64	222.05
Trpv4	1.4e-05	5.66e-05	2.3461	199.85	85.18
Herc1	2e-46	1.87e-44	-2.3456	5626.73	13197.9
Micall2	1.86e-14	2.18e-13	-2.3444	544.94	1277.55
Rhoj	2.79e-14	3.23e-13	2.3442	726.1	309.73
Cd302	8.1e-18	1.3e-16	2.3439	558.3	238.19
Gm20517	9.83e-10	7.15e-09	-2.3435	201.88	473.1
Tlr9	1.75e-05	6.97e-05	-2.3434	288.19	675.35
Pltp	8.25e-08	4.69e-07	2.3416	779.81	333.02
Lpcat1	2.08e-70	5.71e-68	-2.3407	1586.03	3712.47
Vangl1	1.42e-10	1.14e-09	-2.3405	292.1	683.66
Hist1h4n	6.19e-09	4.05e-08	-2.3402	9074.53	21235.9
Casp4	1.05e-28	3.91e-27	2.3399	360.1	153.89
Tubb2b	1.16e-06	5.54e-06	2.3397	147.86	63.19
H3f4	0.00345	0.00878	-2.3393	39.12	91.51
Plcd1	7.88e-07	3.88e-06	2.3383	100.69	43.06
Slc25a39	5.83e-19	1.03e-17	-2.338	1879.88	4395.11
Sertad2	4.09e-30	1.63e-28	-2.3356	818.92	1912.69
Cr2	1.17e-05	4.8e-05	-2.3343	83.12	194.03
Kif24	5.39e-27	1.76e-25	-2.3337	418.42	976.47
Synpo	3.61e-10	2.77e-09	2.3316	868.53	372.51
Spag5	1.87e-24	5.21e-23	-2.3314	984.58	2295.44
Gm38020	5.39e-10	4.05e-09	-2.3311	65.93	153.68
Tapt1	3.05e-63	6.21e-61	-2.331	902.26	2103.15
Map3k1	2.17e-22	5.1e-21	-2.331	1937.83	4517.13
Mmp23	4.16e-07	2.13e-06	2.3304	133.53	57.3
Asprv1	0.00266	0.00694	2.3299	989.36	424.63
Myo1b	1.39e-12	1.38e-11	2.3293	520.97	223.66
Carmn	0.0032	0.0082	2.328	77.14	33.14
Birc5	1.33e-15	1.74e-14	-2.3262	1234.79	2872.34
Sh3pxd2b	3.8e-17	5.71e-16	2.3261	976.15	419.65
Ccdc40	0.000174	0.000576	2.3253	67.22	28.91
Tlr3	8.48e-06	3.55e-05	2.3226	91.05	39.2
Mrc2	0.000879	0.00253	2.3219	387.08	166.71
Lzts2	1.88e-19	3.43e-18	2.3218	712.77	307
Pdzd4	1.37e-15	1.79e-14	-2.3212	73.43	170.45
Fbn2	0.00218	0.00582	2.3212	63.98	27.57
Ntn4	2.82e-08	1.7e-07	-2.3191	136.27	316.02
Itga4	2.53e-36	1.47e-34	-2.3181	3317.04	7689.15
Slc11a2	7.91e-14	8.82e-13	-2.317	559.83	1297.12
Ptpn14	3.53e-07	1.83e-06	2.317	638.68	275.65
Fbxl22	4.25e-06	1.88e-05	-2.3162	88.97	206.06
Agt	3.78e-08	2.24e-07	2.3153	781.28	337.44
H4c9	3.06e-10	2.36e-09	-2.3149	1099.32	2544.79
Tshz2	1.12e-09	8.09e-09	2.3125	284.06	122.84
Depdc1a	2.36e-15	3.02e-14	-2.312	242.53	560.72
Kitl	3.02e-15	3.82e-14	2.3112	2012.89	870.94
Ophn1	7.92e-35	4.16e-33	2.3108	752.65	325.72
Sorcs2	1.12e-11	1.01e-10	-2.3085	57.07	131.75
Prc1	9.34e-26	2.81e-24	-2.3074	1511.97	3488.72
Endog	3.4e-08	2.02e-07	2.3074	146.91	63.67
Gm49502	2.35e-06	1.08e-05	-2.3069	38.15	88.02
Ube2h	3.86e-20	7.57e-19	-2.3064	2000.08	4613.07
Abca5	5.87e-11	4.92e-10	2.3063	121.97	52.89
Efemp2	1.21e-07	6.71e-07	2.3046	341.35	148.12
Cttn	1.1e-14	1.32e-13	2.3041	2104.18	913.23
Treml4	4.48e-08	2.63e-07	-2.304	119.38	275.06
Brca2	2.23e-21	4.88e-20	-2.3036	818.98	1886.63
Etohd2	4.54e-06	1.99e-05	-2.3031	145.72	335.61
Rgs12	1.48e-13	1.61e-12	-2.3029	656.33	1511.45
Pfkl	1.12e-57	1.63e-55	2.3021	2073.17	900.57
Kng1	7.98e-15	9.71e-14	2.3012	338.95	147.3
Kank2	4.93e-07	2.5e-06	2.3008	474.29	206.15
Ect2	1.88e-22	4.43e-21	-2.2988	653.74	1502.83
Adarb1	4.74e-20	9.23e-19	2.2988	592.47	257.73
Ago2	6.09e-50	6.94e-48	-2.2958	5885.03	13510.7
Carhsp1	3.35e-35	1.8e-33	-2.2948	1667.1	3825.64
Ccndbp1	1.82e-14	2.14e-13	-2.2948	573.03	1315
Wdhd1	4.53e-16	6.22e-15	-2.2937	940.66	2157.63
Gad1-ps	0.000808	0.00235	-2.2937	66.98	153.64
Atp7b	6.99e-06	2.97e-05	-2.2931	354.98	814
Ankrd23	0.00172	0.00468	2.2924	255.06	111.26
Uaca	1.46e-07	8.02e-07	2.292	345.89	150.92
Hspbap1	2.37e-17	3.67e-16	-2.2908	212.85	487.58
Atf3	4.18e-06	1.85e-05	2.2908	170.01	74.21
Bard1	1.77e-17	2.78e-16	-2.2899	636.74	1458.06
Maff	3.89e-08	2.3e-07	2.2899	92.36	40.33
Ly6c1	6.15e-08	3.56e-07	2.2895	134.6	58.79
E430021H15Rik	2.06e-09	1.43e-08	-2.2891	86.61	198.26
Hspa1b	7.22e-07	3.58e-06	2.2877	110.79	48.43
Mns1	9.71e-10	7.07e-09	-2.2876	581.79	1330.92
Gm26770	1.82e-06	8.52e-06	-2.2864	36.51	83.48
Adcy5	3.65e-12	3.48e-11	2.2855	1246.45	545.38
2510016D11Rik	9.14e-08	5.16e-07	-2.2851	61.87	141.38
Fbn1	3e-07	1.57e-06	2.2831	2087.07	914.13
Nrep	0.000226	0.000734	2.2827	130	56.95
Gm38115	0.00078	0.00227	-2.2816	65.69	149.89
H4c2	5.28e-11	4.45e-10	-2.2814	6132.24	13989.9
Fcho1	1.31e-19	2.43e-18	-2.2803	1137.17	2593.1
Cdk14	1.47e-10	1.18e-09	2.2801	371.81	163.07
Gbgt1	5.87e-06	2.53e-05	2.2795	104.65	45.91
Gm8276	7.89e-19	1.37e-17	-2.2794	261.22	595.41
Gnal	3.8e-17	5.71e-16	-2.279	89.98	205.07
Cenpl	9.7e-21	2.04e-19	-2.2781	291.09	663.14
Cib2	3.65e-06	1.63e-05	2.278	275	120.72
5033406O09Rik	3.25e-07	1.7e-06	2.2779	155.84	68.41
1500009L16Rik	3.55e-07	1.85e-06	2.2771	91	39.96
Ibtk	1.01e-45	9.33e-44	-2.2754	1529.21	3479.51
Hs6st1	4.18e-15	5.23e-14	-2.2736	1692.46	3848.03
Gm11427	8.34e-15	1.01e-13	-2.2736	234.02	532.08
Npas4	0.007	0.0164	-2.2736	40.04	91.04
Lat	1.2e-16	1.73e-15	2.2734	1083.67	476.68
Dcbld1	4.98e-06	2.16e-05	2.2734	67.18	29.55
F13a1	2.66e-08	1.61e-07	2.2733	9169.87	4033.79
Cmas	1.45e-30	5.89e-29	-2.273	1166.07	2650.51
H2bc9	2.03e-13	2.19e-12	-2.2729	3320.87	7548.01
D330041H03Rik	5.05e-12	4.73e-11	-2.2718	135.74	308.38
Tspan17	3.08e-13	3.26e-12	2.2715	221.59	97.55
Aplf	8.49e-12	7.78e-11	-2.2711	203.62	462.43
Pawr	1.71e-07	9.27e-07	2.2695	118.68	52.29
Slc6a4	2.19e-05	8.58e-05	2.2691	1874.27	825.98
Epor	1.44e-16	2.07e-15	-2.2689	705.24	1600.1
Tmem98	1.02e-05	4.23e-05	2.2689	81.11	35.75
Ncapd3	2.22e-34	1.13e-32	-2.2678	1335.77	3029.32
Katnal1	8.13e-17	1.19e-15	-2.2674	261.78	593.55
Slc43a3	3e-20	5.96e-19	-2.266	1500.36	3399.86
Usp32	2.76e-38	1.87e-36	-2.2657	2185.96	4952.72
Stom	2.56e-48	2.65e-46	-2.2652	2948.2	6678.28
Tuba8	5.74e-12	5.35e-11	2.2645	1369.39	604.71
Cavin2	9.9e-12	9.01e-11	2.2642	3433.41	1516.39
Ccdc77	1.06e-21	2.38e-20	-2.2633	250.43	566.81
Mcpt8	0.000399	0.00123	-2.2621	202.73	458.58
Bcas3os1	0.0029	0.00752	-2.2614	49.76	112.53
Fbxo34	9.34e-28	3.19e-26	-2.2613	489.35	1106.57
Fbp1	7.74e-06	3.26e-05	2.2604	117.12	51.81
Plxdc1	4.35e-11	3.72e-10	-2.2598	113.31	256.06
H1f5	1.15e-13	1.26e-12	-2.2597	8118.24	18344.4
Cacnb3	0.00124	0.00348	2.2596	60.96	26.98
Cenpk	2.4e-10	1.86e-09	-2.2595	127.78	288.72
Slc26a1	5.55e-16	7.54e-15	-2.259	129.28	292.03
Kif22	8.81e-24	2.35e-22	-2.2588	1012.87	2287.83
Gm42427	3.94e-07	2.03e-06	-2.2579	163.77	369.77
Arl6	2.76e-05	0.000106	2.2574	70.09	31.05
Plin2	1.51e-22	3.58e-21	2.2553	2282.96	1012.28
Cul4a	5.52e-28	1.93e-26	-2.2538	1576.9	3553.99
Dlgap5	2.3e-22	5.41e-21	-2.2536	1003.6	2261.71
Fkbp11	0.00013	0.00044	2.2519	70.12	31.14
Gm43533	0.00189	0.00511	-2.2497	45.67	102.74
Gm20696	0.00151	0.00417	-2.2496	159.91	359.75
Bsn	2.06e-28	7.43e-27	-2.2486	379.72	853.84
Mif	1.49e-20	3.05e-19	2.2486	2249.67	1000.47
Hexim2	5.17e-15	6.41e-14	2.2476	249.28	110.91
Ifi213	9.82e-05	0.000342	-2.2476	46.07	103.55
Kcnk5	1e-09	7.3e-09	2.2472	271.31	120.73
Orc1	4.07e-06	1.8e-05	-2.2462	270.64	607.92
Bcl2l1	4.99e-49	5.46e-47	-2.2455	2176.17	4886.55
Gm48027	0.000237	0.000767	-2.2453	44.33	99.54
Usp49	1.09e-29	4.25e-28	-2.2452	433.6	973.5
Bnip3l-ps	1.41e-08	8.83e-08	-2.245	103.97	233.42
Pask	2.5e-20	5e-19	-2.2449	317.12	711.9
Cp	1.1e-11	9.96e-11	2.2445	1729.24	770.42
Proser2	7.18e-13	7.36e-12	2.2442	854.34	380.69
Trim47	8.05e-15	9.77e-14	2.2436	350.71	156.32
Npl	8.98e-11	7.38e-10	2.2431	333.97	148.89
Abca1	2.67e-08	1.62e-07	2.2431	4832.8	2154.53
Scamp5	5.78e-21	1.23e-19	2.2428	724.22	322.91
Klf3	1.02e-56	1.39e-54	-2.2421	2643.26	5926.57
Ms4a4d	9.53e-06	3.95e-05	2.2409	128.07	57.15
Cebpa	1.55e-15	2.02e-14	2.2406	4792.7	2139.03
Pmaip1	5.45e-10	4.09e-09	2.2406	219.87	98.13
Igf1	8.42e-12	7.71e-11	2.24	1933.87	863.34
Cd274	5.8e-09	3.82e-08	2.2393	381.96	170.57
Etv1	2.25e-06	1.04e-05	2.2388	88.15	39.37
Alms1	9.62e-25	2.73e-23	-2.2384	662.7	1483.41
Rgs4	9.49e-10	6.92e-09	2.2384	264.83	118.31
Otud5	6.94e-91	4.91e-88	-2.2382	1973.27	4416.65
Apol8	2.04e-06	9.46e-06	-2.2377	472.71	1057.79
Anln	3.26e-59	5.04e-57	-2.237	1227.37	2745.57
Kifc1	4.91e-33	2.27e-31	-2.2369	1000.52	2238.07
Eno3	0.000972	0.00277	2.2369	243.84	109.01
Herc6	2.47e-21	5.38e-20	-2.2363	272.49	609.35
Slc2a4	4.21e-05	0.000156	-2.2341	275.88	616.35
Bdh1	0.000363	0.00112	2.2337	112.61	50.41
Fryl	1.62e-38	1.11e-36	-2.2334	3489.8	7794.27
Glrx5	1.62e-09	1.14e-08	-2.2328	1164.16	2599.39
Cfh	1.69e-07	9.16e-07	2.2318	1667.35	747.08
Hspb1	1.63e-09	1.14e-08	2.231	100.55	45.07
Kif14	3.52e-21	7.61e-20	-2.2309	1021.36	2278.59
Dip2c	2.31e-12	2.24e-11	2.2306	679.64	304.69
1700018L02Rik	0.00683	0.016	2.2304	69.33	31.09
Ccp110	7.29e-19	1.28e-17	-2.2297	493.89	1101.21
Robo4	4.48e-08	2.63e-07	2.2287	671.51	301.3
Chst7	0.000202	0.00066	2.228	89.31	40.09
Lyve1	0.00887	0.0203	2.2261	109.11	49.02
Hdac11	1.89e-07	1.02e-06	-2.2238	48.75	108.42
Gprin3	2.25e-08	1.37e-07	2.2229	350.66	157.75
Phlda1	8.17e-21	1.72e-19	2.2215	395.26	177.93
Tmem53	0.000544	0.00163	2.2215	60.74	27.34
Sema6b	6.25e-16	8.45e-15	2.2214	665.86	299.75
Epb41l4b	2.22e-10	1.73e-09	2.2205	377.36	169.94
9830144P21Rik	5.33e-13	5.55e-12	-2.2194	50.38	111.82
Ptgfrn	1.21e-05	4.93e-05	2.2193	348.64	157.09
Gm45706	1.4e-09	9.95e-09	2.2191	236.36	106.51
Gm45705	1.15e-09	8.31e-09	2.219	247.43	111.51
F2rl2	2.98e-16	4.16e-15	2.2157	2501.73	1129.11
Deptor	1.03e-20	2.14e-19	2.2154	858.24	387.39
Mid2	1.01e-08	6.46e-08	2.2145	160.66	72.55
Limch1	5.05e-06	2.19e-05	2.2145	822.7	371.5
5730409E04Rik	4.4e-08	2.59e-07	2.2138	149.63	67.59
2500002B13Rik	0.000149	0.000499	-2.2136	42.06	93.1
Pcdhgc3	1.27e-07	7.06e-07	2.2127	818.55	369.94
H2bc11	2.5e-13	2.67e-12	-2.2119	7916.02	17509.7
Galk1	5.93e-17	8.79e-16	2.2118	706.24	319.31
Ankrd9	2.37e-10	1.84e-09	-2.2112	320.94	709.65
Fkbp14	0.000168	0.000557	2.2105	80.21	36.28
C1qtnf1	4.04e-21	8.65e-20	2.2082	406.64	184.15
Rhbdf1	2.67e-07	1.41e-06	2.2076	244.75	110.87
Gm28635	6.51e-05	0.000234	2.2069	410.58	186.04
Gucd1	8.72e-34	4.25e-32	-2.2053	1021.15	2251.97
Gpr171	4.03e-11	3.46e-10	-2.2052	68.42	150.87
Letm2	2.51e-07	1.33e-06	-2.2052	79.74	175.85
Mturn	5.79e-16	7.86e-15	-2.2043	194.67	429.1
C130013H08Rik	1.51e-05	6.05e-05	2.2043	83.71	37.98
Cavin3	0.000342	0.00106	2.2038	224.25	101.76
C1qb	5.25e-11	4.43e-10	2.2035	4486.84	2036.19
Dtl	2.58e-12	2.5e-11	-2.2033	970.58	2138.49
Memo1	3.92e-13	4.1e-12	-2.2023	667.87	1470.86
Fermt2	4.18e-11	3.59e-10	2.2023	353.17	160.36
Ccnf	1.37e-21	3.05e-20	-2.2014	1349.74	2971.3
Tshz3	9.64e-07	4.68e-06	2.2002	85.45	38.84
Cald1	1.3e-13	1.42e-12	2.2001	2667.6	1212.5
Egfl7	1.47e-12	1.46e-11	2.2001	805.87	366.29
Psmf1	7.83e-12	7.21e-11	-2.2001	782.47	1721.53
Nqo1	7.19e-10	5.32e-09	-2.199	107.68	236.79
Fbln1	0.000253	0.000812	-2.1983	54.76	120.37
Kif11	1.95e-24	5.41e-23	-2.1977	2250.76	4946.58
Mmp19	3.3e-07	1.72e-06	2.1977	529.43	240.9
Kifc3	1.07e-05	4.43e-05	2.1974	249.93	113.74
Ighv1-82	0.00771	0.0179	2.1957	338.93	154.36
Dnajb13	2.41e-07	1.28e-06	-2.1954	204.63	449.24
She	5.73e-09	3.77e-08	2.1949	240.33	109.5
Agfg2	1.58e-20	3.23e-19	-2.1926	774.39	1697.91
Pde10a	2.87e-09	1.97e-08	2.1915	685.87	312.97
Pabpc1	8.63e-24	2.3e-22	-2.1908	20498.8	44908.3
Cntrob	4.38e-16	6.04e-15	-2.1906	256.96	562.88
Gm6277	0.00586	0.0141	2.1886	74.89	34.22
Cdc42bpb	2.21e-37	1.37e-35	2.1885	2457.3	1122.81
Ypel3	1.11e-06	5.34e-06	-2.187	989.04	2163
Ldha	2.27e-21	4.96e-20	2.1859	11203.8	5125.47
Pck2	5.13e-14	5.81e-13	-2.1855	856.79	1872.49
Gm49342	3.41e-05	0.000129	-2.1855	217.82	476.05
Fbxo32	3.41e-16	4.74e-15	2.1851	398.36	182.3
Tmc8	3.41e-20	6.73e-19	-2.1849	630.55	1377.72
Ncapd2	1.38e-23	3.65e-22	-2.1845	4116.55	8992.78
Myorg	6.99e-06	2.97e-05	2.1842	81.31	37.23
Igfbp4	2.14e-14	2.5e-13	2.184	15510.9	7102.14
Fgf2	9.81e-06	4.06e-05	2.1825	125.52	57.51
Gm39321	0.00323	0.00828	-2.1824	53.68	117.15
Tulp3	4.43e-09	2.96e-08	2.181	226.29	103.76
Cit	1.68e-43	1.41e-41	-2.1806	2197.35	4791.47
Mafk	2.07e-34	1.06e-32	-2.1803	675.78	1473.42
C1qc	7.15e-10	5.29e-09	2.1803	5996.96	2750.56
Gm44510	3.77e-08	2.23e-07	-2.18	98.31	214.31
Fkbp9	1.19e-12	1.19e-11	2.1795	880.24	403.86
Slit3	1.55e-10	1.24e-09	2.1765	670.93	308.26
Ccne2	1.47e-06	6.97e-06	-2.1762	421.29	916.8
Zfp385a	1.81e-26	5.69e-25	2.1758	2019.27	928.04
Mppe1	1.6e-08	9.95e-08	-2.1758	651.95	1418.55
Snora74a	0.0134	0.029	-2.1755	74.72	162.55
Mamld1	2.77e-08	1.67e-07	2.1737	90.79	41.77
Esam	1.31e-10	1.06e-09	2.1725	664.49	305.86
H1f4	1.67e-37	1.05e-35	-2.1724	11695.3	25406.3
Bmp5	6.31e-10	4.71e-09	2.1724	192.41	88.57
Fam167b	4.08e-06	1.8e-05	2.1717	114.7	52.82
Zfp526	4.05e-31	1.68e-29	-2.171	457.88	994.07
Endod1	1.74e-09	1.23e-08	-2.1696	1012.82	2197.42
Tmtc1	1.88e-11	1.66e-10	2.1693	150.3	69.29
Nup210	1.75e-23	4.58e-22	-2.1686	4100.87	8893.22
Grb10	5.65e-11	4.75e-10	2.1666	684.03	315.71
B3gat2	1.1e-06	5.29e-06	-2.1645	78.84	170.65
Whrn	1.05e-11	9.52e-11	-2.1628	74.59	161.33
Fabp5	2.84e-09	1.95e-08	2.1626	1411.61	652.73
Emcn	1.25e-08	7.88e-08	2.1612	211.81	98
Gbx2	0.000228	0.000739	2.1587	88.44	40.97
Egln3	7.78e-11	6.43e-10	2.1583	486.58	225.44
Ro60	2.65e-23	6.72e-22	2.1579	1092.09	506.08
Rnf10	4.73e-33	2.2e-31	-2.1576	6288.14	13567.6
Tmem40	2.88e-36	1.66e-34	2.1574	1285.83	596.02
Ak5	3.36e-08	2.01e-07	2.1569	118.51	54.94
Mis18bp1	6e-24	1.61e-22	-2.1564	502.64	1083.88
Creld1	1.45e-11	1.29e-10	2.1555	352.01	163.31
Ifrd2	9.04e-06	3.76e-05	-2.1553	1184.42	2552.81
Rhoh	4.34e-11	3.71e-10	-2.1527	355.82	765.99
Knl1	9.08e-29	3.39e-27	-2.1519	1628.48	3504.26
Mdfi	5.27e-06	2.28e-05	2.1497	73.48	34.18
Zfp948	1.67e-08	1.04e-07	2.1491	151.5	70.49
Igkv10-96	0.00875	0.02	2.1484	561.41	261.32
Kctd7	1.58e-09	1.11e-08	-2.1482	200.43	430.56
E2f8	4.85e-22	1.11e-20	-2.1473	2202.41	4729.19
Ninl	2.42e-23	6.19e-22	-2.1466	219.35	470.86
Gm10575	0.000272	0.000867	2.146	79.35	36.97
Tonsl	8.38e-11	6.91e-10	-2.1456	366.32	785.96
Scarf1	3.49e-11	3.02e-10	2.1454	506.25	235.97
Synpo2	3.7e-06	1.64e-05	2.1448	322.75	150.48
Ifi206	4.77e-06	2.08e-05	-2.1446	54.96	117.87
Gm6061	6.18e-10	4.61e-09	2.1437	368.18	171.75
Ltbp3	4.61e-06	2.02e-05	2.1412	776.15	362.49
Gm16580	1.11e-20	2.3e-19	-2.1404	354.63	759.06
Tcf19	8.06e-18	1.29e-16	-2.1404	436.18	933.6
Spic	3.76e-09	2.54e-08	-2.1402	255.71	547.28
Mtcp1	3.69e-12	3.51e-11	-2.1392	157.65	337.23
Armcx1	6.66e-10	4.95e-09	2.1392	147.59	68.99
Acox1	1.76e-16	2.5e-15	2.139	1807.99	845.23
Msh5	1.22e-08	7.71e-08	-2.1383	61.56	131.64
Ces2g	1.48e-11	1.32e-10	-2.1378	1190.07	2544.16
Neo1	1.47e-05	5.93e-05	2.1372	215.85	101
Aldh7a1	2.97e-07	1.56e-06	2.136	415.36	194.45
Shld1	4.21e-11	3.6e-10	-2.1351	48.49	103.54
Zfp618	1.56e-07	8.55e-07	2.1343	178.78	83.77
Bank1	3.68e-07	1.9e-06	-2.1341	331.48	707.43
6720464F23Rik	0.00565	0.0136	-2.1333	49.91	106.48
Pvt1	1.17e-08	7.4e-08	2.132	157.51	73.88
Zfp532	2.88e-08	1.73e-07	2.131	311.29	146.07
Lhfp	2.38e-09	1.64e-08	2.1277	534.41	251.17
Rnf139	2.22e-57	3.17e-55	-2.1275	710.93	1512.49
Gm49368	0.0127	0.0277	-2.1274	74.37	158.22
Unc45b	0.000244	0.000786	2.1266	75.68	35.59
Gm24950	3.64e-05	0.000137	-2.1254	369.03	784.33
Rnd2	1.83e-05	7.26e-05	2.1253	57.84	27.21
Cdh5	1.7e-05	6.8e-05	2.1252	1828.35	860.32
Nxpe1-ps	1.16e-08	7.35e-08	-2.1247	79.15	168.17
Ppp2r5b	8.34e-13	8.48e-12	-2.1246	546.16	1160.36
Igfbp7	9.09e-10	6.65e-09	2.1234	2638.62	1242.66
Cacna2d1	5.32e-10	4.01e-09	2.1226	148.81	70.11
Rab27b	5.5e-09	3.64e-08	2.1226	2557.64	1204.96
Tgfb1i1	1.11e-13	1.23e-12	2.1219	1549.06	730.04
Sash1	1.41e-34	7.29e-33	2.1213	2042.91	963.07
Ubash3b	4.67e-23	1.16e-21	2.1211	3911.23	1843.93
Sdc1	1.35e-08	8.47e-08	2.1206	689.07	324.94
Sdc2	2.22e-05	8.68e-05	2.1204	465.32	219.45
Lgmn	1.1e-10	8.96e-10	2.1203	3733.75	1760.96
Ppm1d	6.68e-26	2.02e-24	-2.1202	518.68	1099.74
Abcb6	7.57e-10	5.57e-09	-2.1196	626.46	1327.85
Gm43313	0.000233	0.000754	-2.1196	74.48	157.87
Capn2	1.82e-17	2.84e-16	2.1189	3343.77	1578.05
Plvap	4.25e-08	2.5e-07	2.1154	2128.58	1006.21
AC113595.1	5.47e-23	1.36e-21	-2.1152	166.83	352.88
Foxc1	3.61e-11	3.12e-10	2.1139	1063.27	502.99
Fat4	1.57e-06	7.38e-06	2.1138	510.88	241.69
Maged1	8.49e-07	4.16e-06	2.1133	915.54	433.22
Cgnl1	4.78e-07	2.43e-06	2.112	308.65	146.14
Rmc1	5.77e-27	1.88e-25	-2.1119	677.67	1431.14
Rora	3.32e-09	2.25e-08	2.1118	322.89	152.9
Sbf2	6.49e-15	7.98e-14	2.1109	972.47	460.69
Fam241a	2.77e-23	7.01e-22	-2.1103	378.51	798.77
Abcg1	2e-08	1.23e-07	2.1099	2772.01	1313.8
Uhrf1	1.93e-09	1.35e-08	-2.1092	3061.4	6457.1
Espn	2.12e-10	1.66e-09	2.1088	127.85	60.63
Msl3l2	3.7e-07	1.92e-06	2.1081	136.25	64.63
Lpar1	6.05e-07	3.03e-06	2.1074	112.64	53.45
Pou2f2	3.05e-15	3.85e-14	-2.1062	358.05	754.13
Sfrp4	0.00848	0.0195	-2.105	173.78	365.81
Cxcl16	3.16e-07	1.65e-06	2.1047	391.15	185.85
Zfp820	0.000124	0.000423	2.1045	64.94	30.86
Tceal8	3.02e-08	1.82e-07	2.1041	715.15	339.88
Scarf2	2.95e-08	1.77e-07	2.1039	335.89	159.65
Ldha-ps2	2.22e-07	1.19e-06	2.1036	80.07	38.07
Fkbp1a	2.43e-17	3.75e-16	2.1028	1645.06	782.32
Armcx2	1.34e-07	7.4e-07	2.1022	302.82	144.05
Ube2t	5.07e-11	4.29e-10	-2.1014	116.89	245.64
Fcgr1	8.76e-09	5.64e-08	2.1008	378.59	180.21
Polq	3.86e-10	2.94e-09	-2.1006	698.51	1467.31
Tmem178	0.00383	0.00963	2.0991	74.81	35.64
Rad51c	1.18e-05	4.82e-05	-2.099	57.11	119.88
Smim3	1.72e-41	1.37e-39	2.0989	1868.5	890.22
Nacc2	2.24e-34	1.13e-32	2.0988	2075.73	988.99
Snx15	2.12e-31	8.97e-30	-2.0984	329.59	691.6
Magi1	6.47e-05	0.000233	2.0968	201.02	95.87
Arhgef28	0.00212	0.00567	2.0965	84.28	40.2
Clspn	4.64e-11	3.94e-10	-2.0954	1091.4	2286.92
Gm43421	0.00166	0.00453	-2.0954	66.83	140.04
Iglv2	0.0179	0.0376	2.095	111.93	53.43
Myof	3.6e-09	2.43e-08	2.0944	1105.97	528.06
Stk39	1.25e-11	1.12e-10	2.0912	293.13	140.17
Plekhf1	6.81e-11	5.68e-10	2.0903	240.67	115.13
Trim2	7.71e-10	5.67e-09	-2.0888	287.78	601.11
4930430F08Rik	1.74e-10	1.38e-09	-2.0886	103.56	216.3
Ttc39b	3.88e-26	1.19e-24	2.088	1286.63	616.21
Sp4	1.06e-33	5.1e-32	-2.0879	455.21	950.45
Mxra8	9.13e-07	4.45e-06	2.0879	518.35	248.27
Hr	0.0126	0.0277	2.0872	47.11	22.57
Tpi1	3.29e-28	1.17e-26	2.0866	4257.74	2040.49
Gm43149	0.000732	0.00215	-2.0866	40.81	85.14
Rdm1	1.29e-09	9.27e-09	-2.0862	85.92	179.25
Gm11662	0.00191	0.00516	2.0855	104.67	50.19
Nek6	3.21e-17	4.89e-16	2.0843	901.36	432.44
Cldn12	5.35e-10	4.03e-09	2.0835	151.97	72.94
Rxylt1	3.38e-11	2.92e-10	2.083	267.5	128.42
Trpc6	2.92e-16	4.09e-15	2.0829	1116.62	536.1
Gm9333	2.17e-07	1.16e-06	-2.0829	51.17	106.58
Chpf	5.55e-09	3.67e-08	2.0803	300.88	144.64
Zfp874b	8.35e-11	6.89e-10	-2.0795	105.77	219.96
Gm43654	0.000107	0.000371	-2.0793	50.24	104.46
Etv5	2.46e-16	3.46e-15	2.0789	414.12	199.2
Ier3	3.29e-07	1.72e-06	2.0774	229.84	110.64
Dpysl3	4.19e-10	3.19e-09	2.0772	1300.88	626.27
Sgk3	7.39e-17	1.08e-15	-2.077	883.78	1835.59
Cysltr1	0.0105	0.0234	2.0767	66.5	32.02
Kif26a	1.48e-07	8.11e-07	2.0764	147.91	71.23
Kif23	6.07e-31	2.49e-29	-2.076	1072.44	2226.33
Gm10110	7.47e-06	3.16e-05	-2.0757	233.34	484.34
Ecscr	0.00329	0.00842	2.0757	70.07	33.76
Cdkn3	1.54e-17	2.42e-16	-2.0755	311.07	645.62
Yap1	5.76e-07	2.89e-06	2.0747	272.78	131.48
Adora3	0.00289	0.0075	-2.0745	50.31	104.38
Rap2a	1.4e-19	2.59e-18	2.0743	1258.35	606.64
Neil1	2.96e-05	0.000113	-2.0737	55.62	115.35
Ftx	2.07e-08	1.27e-07	-2.0736	169.68	351.85
Creb3l1	2.58e-08	1.57e-07	2.0735	214.4	103.4
Slc45a3	1.93e-06	9e-06	-2.0726	79.97	165.75
Jcad	4.68e-22	1.07e-20	2.0719	1111.59	536.51
Galnt18	1.47e-05	5.91e-05	2.0709	191.89	92.66
Cnp	1.24e-13	1.36e-12	-2.0708	784.73	1625.05
Tjp2	2.67e-19	4.82e-18	2.0704	944.16	456.03
Nabp1	6.29e-06	2.69e-05	2.07	1105.52	534.07
Akr1e1	1.04e-06	5.01e-06	2.0696	154.29	74.55
H4f16	2.99e-08	1.8e-07	-2.0695	2774.5	5741.71
Lrp12	5.76e-13	5.97e-12	2.069	766.28	370.37
Ttc23	4.63e-06	2.03e-05	2.0689	87.8	42.44
Adam9	3.51e-12	3.35e-11	2.0681	1378.87	666.72
Rap1b	1e-13	1.11e-12	2.068	11245	5437.53
Ucp2	4.55e-16	6.24e-15	-2.0677	13474.2	27860.6
Igkv4-72	0.0206	0.0425	2.0677	69.67	33.7
Atad5	4.45e-14	5.06e-13	-2.0671	924.43	1910.92
Rad54b	7.19e-20	1.38e-18	-2.0667	124.81	257.94
Sgo1	2.28e-15	2.91e-14	-2.0665	405.34	837.65
Zfp469	0.00758	0.0176	2.0662	76.58	37.07
Sh3bgrl2	1.87e-14	2.2e-13	2.0661	769.55	372.46
A630072L19Rik	1.18e-05	4.84e-05	-2.066	111.34	230.03
Chst1	0.00269	0.00702	2.0653	73.21	35.45
Dclk1	3.06e-10	2.35e-09	2.0651	171.7	83.15
Agpat3	1.06e-18	1.82e-17	2.0648	2276	1102.29
Kif4	8.3e-15	1.01e-13	-2.0645	898	1853.93
Ajuba	0.000438	0.00134	2.0636	101.14	49.01
Tut7	1.84e-17	2.88e-16	-2.0626	3578.39	7380.93
Ccdc18	1.92e-16	2.72e-15	-2.0615	117.6	242.44
Slamf8	0.0143	0.0308	2.0614	140.81	68.31
Fhl1	9.63e-10	7.02e-09	2.0613	1293.83	627.67
Slc25a20	3.6e-23	9.04e-22	2.0606	435.71	211.45
Igkv1-117	3.47e-05	0.000131	2.0598	337.33	163.76
Slco2b1	1.01e-06	4.89e-06	2.0596	2153.47	1045.56
Chp2	7.77e-05	0.000276	2.0596	442.65	214.92
Gbp5	2.81e-07	1.48e-06	2.0592	251.18	121.98
Tlcd4	0.00046	0.0014	-2.0591	582.12	1198.66
Tubb2a	6.75e-13	6.95e-12	2.0579	2237.93	1087.51
Ncapg	8.7e-16	1.16e-14	-2.0574	870.17	1790.27
Eya4	6.64e-05	0.000238	2.0572	105.2	51.13
Hmgn3	7.26e-09	4.72e-08	2.0569	200.13	97.3
Lacc1	9e-08	5.09e-07	2.0564	363.61	176.82
Gm27010	0.00114	0.00321	-2.056	59.39	122.11
Ube2c	1.52e-11	1.36e-10	-2.0558	1599.17	3287.62
Gm23547	5.43e-11	4.58e-10	-2.0557	170.69	350.9
Tmem131l	4.25e-07	2.17e-06	-2.0553	2204.09	4529.98
St8sia4	2.22e-06	1.03e-05	-2.0548	876.39	1800.77
Gm6104	0.000291	0.000918	-2.0519	50.59	103.81
Schip1	1.15e-08	7.29e-08	2.051	219.38	106.97
Aoc2	3.18e-09	2.17e-08	-2.0506	145.35	298.06
Rsad1	6.61e-08	3.81e-07	2.0506	160.23	78.14
Nrbp2	2.38e-05	9.25e-05	2.0504	207.05	100.98
Strbp	2.3e-14	2.68e-13	-2.0503	617.69	1266.42
Igkv6-23	0.0134	0.029	2.0499	532.71	259.87
Slc66a2	1.89e-30	7.63e-29	-2.0498	844.68	1731.38
Rad51b	4.18e-10	3.18e-09	-2.0498	61.35	125.76
Frmd4a	3.13e-31	1.31e-29	-2.0493	1396.28	2861.44
Apex2	1.23e-15	1.62e-14	-2.0492	306.83	628.75
Coq8a	3.13e-09	2.14e-08	2.0492	264.62	129.14
Nectin2	7.07e-09	4.6e-08	2.0485	275.88	134.67
Fbxw9	5.81e-08	3.37e-07	2.0485	170.28	83.13
Lpin2	2.67e-17	4.09e-16	-2.0481	1444.16	2957.8
Prnp	7.78e-08	4.44e-07	-2.0476	319.58	654.36
9130221H12Rik	1.07e-17	1.71e-16	-2.0465	199.96	409.22
Arhgap42	1.52e-06	7.18e-06	2.0459	127.86	62.5
Ccnb2	9.3e-11	7.62e-10	-2.0458	1208.63	2472.55
Terc	9.89e-10	7.19e-09	-2.044	292.37	597.62
Lef1	0.00119	0.00335	-2.0426	155.76	318.15
Ecm1	2.68e-09	1.84e-08	2.0423	1092.42	534.9
Btbd3	5.15e-15	6.39e-14	2.042	253.07	123.93
Gm43482	0.00928	0.0211	-2.0419	46.73	95.41
Septin10	3.4e-09	2.31e-08	2.0413	156.98	76.9
Adgrf5	4.08e-06	1.8e-05	2.0398	1672.27	819.83
Tns2	1.89e-17	2.95e-16	2.0397	985.01	482.92
Pdgfb	3.98e-16	5.5e-15	2.0395	1114.33	546.38
Slain2	1.84e-23	4.8e-22	2.0394	4171.26	2045.34
Adrb2	0.000669	0.00198	-2.0392	557.4	1136.63
Cdan1	4.08e-66	9.63e-64	-2.0381	686.24	1398.63
Yipf4	4.36e-31	1.8e-29	-2.0381	553.53	1128.12
Apeh	1.38e-12	1.38e-11	-2.037	1187.92	2419.78
Gm7367	6.09e-05	0.00022	-2.0368	36.64	74.64
Cenpa	2.49e-28	8.91e-27	-2.0356	1499.25	3051.92
Ppif	1.21e-14	1.44e-13	2.0354	2019.15	992.03
Gm42737	0.00244	0.00644	-2.0351	55.55	113.06
Angpt2	0.00266	0.00694	2.0351	369.31	181.47
Pir	1.71e-10	1.36e-09	-2.0346	61.74	125.61
Tcf7l1	1.34e-17	2.12e-16	2.0345	320.49	157.53
Cadm3	3.28e-10	2.52e-09	-2.034	248.42	505.3
Tnfaip1	1.28e-13	1.4e-12	2.0338	520.87	256.1
Ube2r2	3.76e-57	5.26e-55	-2.0337	1259.4	2561.26
Pcdh12	2.11e-06	9.76e-06	2.0328	178.96	88.03
Mpst	2.81e-23	7.1e-22	-2.0325	604.38	1228.41
Gm5648	5.6e-06	2.42e-05	-2.0316	104.62	212.53
Mettl7a1	3.75e-36	2.13e-34	-2.0312	324.16	658.44
Gmds	4.27e-12	4.04e-11	2.031	276.08	135.94
Pif1	2.17e-13	2.34e-12	-2.03	361.13	733.08
Helz2	1.15e-07	6.42e-07	-2.0295	1215.81	2467.52
Gpr68	5.28e-06	2.28e-05	2.028	141.9	69.97
Map3k6	1.42e-09	1.01e-08	2.0279	427.03	210.58
Mob1b	1.7e-26	5.37e-25	2.0274	3046.14	1502.49
Plpp3	2.2e-11	1.94e-10	2.027	2276.39	1123.05
Oip5	3.94e-06	1.75e-05	-2.0267	173.03	350.67
Cd22	1.62e-10	1.29e-09	-2.0264	376.98	763.91
Tacc2	1.15e-10	9.36e-10	2.0262	351.66	173.56
Cenpe	4.09e-31	1.69e-29	-2.0257	1632.06	3306.07
Cd6	0.00554	0.0134	2.0251	116.59	57.57
Gm3081	0.00594	0.0142	-2.0248	42.5	86.06
Cd151	1.41e-14	1.67e-13	2.0243	1342.99	663.44
Gm50387	1.99e-14	2.33e-13	-2.0236	144.51	292.42
Gypc	3.63e-11	3.13e-10	-2.0235	1590.13	3217.56
Klrb1f	1.18e-06	5.64e-06	-2.022	59.1	119.5
Gm12743	0.000643	0.00191	-2.022	42.12	85.17
Cpe	0.000111	0.000381	2.0217	113.67	56.22
Prdm16	1.8e-05	7.16e-05	2.0214	104.72	51.81
Kctd17	5.12e-09	3.4e-08	2.0212	430	212.75
Cxcl5	1.05e-06	5.05e-06	2.0207	93.36	46.2
Dck	3.65e-23	9.14e-22	-2.0203	1121.92	2266.61
Fancl	6.66e-08	3.83e-07	-2.0202	123.23	248.95
Fam214b	4.98e-22	1.13e-20	-2.02	1511.5	3053.21
Arhgef39	4.23e-19	7.57e-18	-2.0197	292.66	591.09
Gtpbp2	3.72e-20	7.31e-19	-2.0192	1560.29	3150.55
Clk3	1.59e-32	7.07e-31	-2.0188	1605.4	3240.95
Rgs5	0.000699	0.00206	2.0187	530.43	262.76
Ccdc88c	1.08e-06	5.22e-06	-2.018	3107.92	6271.71
Spns3	9.14e-13	9.27e-12	-2.0179	278.06	561.12
Cracr2b	2.22e-07	1.19e-06	2.0177	223.61	110.83
Gm50241	0.0162	0.0343	2.0175	251.74	124.78
Srm	3.34e-07	1.74e-06	2.0169	1322.4	655.67
Gstk1	0.000279	0.000883	2.0161	68.1	33.78
Spice1	3.95e-08	2.33e-07	-2.0154	93.58	188.6
Eya2	2.07e-07	1.11e-06	2.0147	148.14	73.53
Syde1	1.69e-10	1.34e-09	2.0139	294	145.99
Rnf43	2.13e-11	1.88e-10	-2.0133	75.79	152.6
Ptprcap	2.17e-11	1.91e-10	-2.0132	383.82	772.71
Ncaph	2.51e-17	3.87e-16	-2.0129	791.92	1594.06
Usp15	6.1e-33	2.79e-31	-2.0107	2343	4711.02
Rras2	1.23e-08	7.74e-08	2.0105	290.66	144.57
Bnip3l	2.65e-10	2.05e-09	-2.0086	2875.16	5775.12
Gm45716	1.07e-06	5.16e-06	2.0086	72.73	36.21
Mroh2a	1.35e-12	1.35e-11	-2.0085	244.9	491.87
A4galt	0.00107	0.00304	2.0085	147.2	73.29
Gpx1	2.68e-18	4.47e-17	-2.0073	12238.9	24566.8
Ptk2	8.87e-15	1.07e-13	2.0072	627.78	312.76
Prss16	0.000278	0.000881	2.0062	186.36	92.89
Cpox	3.81e-05	0.000143	-2.0043	3954.56	7926.17
Ebf1	3.21e-07	1.68e-06	-2.0042	766.48	1536.17
Tbc1d4	3.71e-09	2.5e-08	2.004	669.14	333.9
G0s2	1.85e-05	7.32e-05	2.0034	513.77	256.45
Mecom	0.000834	0.00241	2.0026	55.78	27.86
Plek	9.89e-14	1.1e-12	2.0012	16303.1	8146.59
Tmem246	7.23e-07	3.58e-06	2.0012	166.07	82.99
Ssh1	5.42e-20	1.05e-18	-2.0008	902.59	1805.89
Kif26b	0.00433	0.0108	2.0003	77.15	38.57
Notch4	4.1e-05	0.000153	1.9999	467.61	233.82
2900052L18Rik	0.000187	0.000614	1.9991	92	46.02
Ms4a4c	0.0021	0.00563	-1.9991	128.82	257.52
4632427E13Rik	2.53e-05	9.78e-05	-1.9988	559.96	1119.27
Donson	5.08e-14	5.77e-13	-1.9985	402.13	803.67
H2ac21	1.8e-12	1.77e-11	-1.9975	370.92	740.91
Wnt7b	0.000284	0.000897	-1.997	98	195.71
Mitf	1.62e-09	1.14e-08	1.9968	326.01	163.26
Phex	0.00499	0.0122	-1.9965	33.46	66.81
Sox17	0.00206	0.00553	1.9959	66.21	33.17
Gnaz	9.38e-10	6.85e-09	1.9957	2344.79	1174.93
Apol11b	2.78e-07	1.47e-06	-1.9953	1366.84	2727.24
Gm30541	0.00626	0.0149	-1.9952	69.25	138.16
Pls1	4.43e-09	2.96e-08	1.9945	877.59	440
Rtn4rl1	2.45e-06	1.13e-05	1.9943	344.66	172.82
Ehhadh	2e-08	1.23e-07	1.9932	158.3	79.42
Arf5	1.4e-26	4.45e-25	-1.993	2245.85	4475.97
Cstdc4	0.0231	0.0468	1.9927	230.53	115.68
Ska2	4.48e-16	6.16e-15	-1.992	294.7	587.06
Slc35e4	8.76e-06	3.66e-05	1.9916	185.44	93.11
Gm43910	0.00322	0.00826	-1.9913	113.34	225.71
Srxn1	5.63e-09	3.71e-08	1.9912	896.72	450.34
Mgp	0.000129	0.000438	1.9912	693.58	348.33
Kbtbd6	1.64e-10	1.3e-09	-1.9907	128.74	256.27
Mansc1	6.16e-06	2.64e-05	1.9907	153.89	77.31
Slc22a3	4.35e-09	2.91e-08	1.9898	280.88	141.16
Trmt12	1.98e-17	3.07e-16	-1.9897	159.22	316.8
BC017158	4.34e-23	1.08e-21	-1.9896	529.42	1053.34
Flt4	1.91e-17	2.97e-16	1.9892	1874.97	942.56
Ighj4	0.0108	0.024	1.989	151.09	75.96
Gm12999	4.48e-05	0.000166	-1.9882	50.78	100.96
Mcrip2	6.94e-08	3.99e-07	1.9866	136.09	68.5
Ltbp2	9.9e-05	0.000344	1.9864	1330.03	669.57
Tbccd1	1.72e-08	1.07e-07	-1.9863	324.85	645.24
Sema4b	2.95e-32	1.3e-30	-1.9856	1293	2567.37
Gm5487	1.39e-06	6.58e-06	-1.9856	163.67	324.99
Fkbp10	3.77e-05	0.000142	1.9842	325.85	164.22
Gm1968	0.000277	0.000879	1.9837	65.02	32.78
Hdac9	9.3e-11	7.62e-10	-1.9833	145.47	288.51
C230062I16Rik	6.13e-05	0.000222	1.9833	75.5	38.07
Mtss2	8.76e-12	8.01e-11	1.9825	1401.04	706.72
[truncated: 1,692 more rows]
